# Supplementary material for: Healthcare providers’ perception towards utilization of health information applications and its associated factors in healthcare delivery in health facilities in Cape Coast Metropolis, Ghana
Source: PLoS One. 2024 Feb 1;19(2):e0297388. doi: 10.1371/journal.pone.0297388 (PMC10833587; doi:10.1371/journal.pone.0297388)
Supplement: S1 File — (XLS) [file pone.0297388.s002.xls]

## Sheet: Sheet1
DD1	DD2	DD3	DD4	DD5	DD6	BQ1	BQ2	BQ3	BQ4	BQ5	BQ6	BQ7	BQ8	BQ9	BQ10	BQ11	BQ12	BQ13	BQ14	BQ15	BQ16	BQ17	BQ18	SEC2	CAQ19	CAQ20	CAQ21	CAQ22	CAQ23	CAQ24	CAQ25	CAQ26	CAQ27	SEC3A	CBQ28	CBQ29	CBQ30	CBQ31	CBQ32	CBQ33	CBQ34	SEC3B	CCQ35	CCQ36	CCQ37	CCQ38	CCQ39	CCQ40	CCQ41
pharmacist	35	male	bachelor degree	8	yes	yes always	yes always	yes always	yes always	yes always	yes always	yes always	yes always	yes always	yes always	yes always	yes always	yes always	yes always	yes always	yes always	yes always	yes always		yes always	yes always	yes always	yes always	yes always	yes always	yes sometimes	yes always	yes always		yes always	yes always	yes always	yes always	yes always	yes always	yes always		yes always	yes always	yes sometimes	no	yes always	yes sometimes	yes sometimes
pharmacist	28	female	bachelor degree	4	yes	yes always	yes always	yes always	yes always	yes always	yes always	yes always	yes always	yes always	yes always	yes always	yes always	no	yes sometimes	yes always	yes always	yes always	yes sometimes		yes always	yes always	yes sometimes	no	yes always	yes sometimes	yes always	yes always	yes always		yes always	no	yes sometimes	yes always	yes always	yes always	yes always		yes sometimes	yes always	yes sometimes	yes sometimes	yes sometimes	no	no
laboratory technologist or technician	45	male	bachelor degree	30	yes	yes always	yes always	yes always	yes always	yes always	yes always	yes always	yes always	yes always	yes always	yes always	yes always	yes sometimes	yes sometimes	yes always	yes always	yes always	yes always		yes always	yes always	yes always	yes always	yes always	yes sometimes	yes always	yes always	yes sometimes		yes always	yes always	yes always	yes always	yes always	yes always	yes always		yes always	yes sometimes	yes sometimes	yes sometimes	yes sometimes	no	no
nurses	32	male	bachelor degree	7	no	yes always	yes sometimes	yes always	yes always	yes always	yes always	yes sometimes	yes always	yes sometimes	yes always	yes always	yes sometimes	yes sometimes	yes sometimes	yes always	yes always	yes always	yes sometimes		yes always	yes always	yes sometimes	yes always	yes sometimes	yes sometimes	yes always	yes always	yes sometimes		yes sometimes	yes sometimes	yes sometimes	yes always	yes always	yes always	yes always		yes always	yes sometimes	yes always	yes sometimes	yes sometimes	no	no
nurses	29	female	professional diploma or degree	5	no	yes always	yes always	yes always	yes always	yes always	yes always	yes always	yes sometimes	yes sometimes	yes sometimes	yes sometimes	yes sometimes	yes always	yes always	yes always	yes always	yes always	yes always		yes sometimes	yes always	no	yes sometimes	no	yes sometimes	yes sometimes	yes sometimes	yes sometimes		yes always	no	no	yes sometimes	yes sometimes	yes sometimes	yes sometimes		yes sometimes	yes sometimes	yes sometimes	yes sometimes	yes sometimes	yes sometimes	yes sometimes
Doctor	36	female	master degree	6	yes	yes always	yes always	yes always	yes always	yes always	yes always	yes always	yes always	yes always	yes always	yes always	yes always	yes sometimes	yes sometimes	yes always	yes always	yes always	yes sometimes		yes always	yes always	yes always	yes always	yes always	yes always	no	yes always	yes always		yes always	yes sometimes	yes sometimes	yes always	yes always	yes always	yes always		yes always	yes always	yes always	yes always	yes always	no	no
hospital health information officer	28	female	bachelor degree	4	yes	yes always	yes always	yes always	yes always	yes always	yes always	yes always	yes always	yes always	yes always	yes always	yes always	yes sometimes	yes always	yes sometimes	yes sometimes	yes always	yes always		yes sometimes	yes always	yes always	yes always	yes always	yes always	yes sometimes	yes sometimes	yes always		yes always	yes sometimes	yes sometimes	yes always	yes always	yes always	yes always		yes always	yes sometimes	yes always	no	yes sometimes	no	yes sometimes
midwife	36	female	professional diploma or degree	2	no	yes always	yes always	yes always	yes always	yes always	yes always	yes always	yes always	yes always	yes always	yes always	yes sometimes	no	no	yes always	yes sometimes	yes always	no		yes sometimes	yes always	no	yes always	yes always	yes sometimes	no	yes sometimes	yes always		yes always	yes sometimes	yes always	yes sometimes	yes always	yes sometimes	yes always		yes always	no	yes sometimes	yes always	no	no	yes always
hospital health information officer	49	female	bachelor degree	11	no	yes always	yes always	yes always	yes always	yes always	yes always	yes always	yes always	yes always	yes always	yes always	yes sometimes	no	no	yes always	yes sometimes	yes always	no		yes sometimes	yes always	no	yes always	yes always	yes sometimes	no	yes sometimes	yes always		yes always	yes sometimes	yes sometimes	yes always	yes always	yes sometimes	yes always		yes always	no	yes sometimes	yes always	yes always	no	no
nurses	41	female	bachelor degree	20	no	yes always	yes always	yes always	yes always	yes always	yes always	yes always	yes always	yes always	yes always	yes always	yes always	yes always	yes always	yes always	yes always	yes always	yes always		yes sometimes	yes sometimes	yes sometimes	yes always	yes sometimes	yes always	yes always	yes always	yes always		yes sometimes	yes always	yes always	yes always	yes always	yes always	yes always		yes always	yes always	yes sometimes	no	yes always	yes always	yes always
Doctor	51	male	master degree	26	yes	yes always	yes always	yes always	yes always	yes always	yes always	yes always	yes always	yes always	yes always	yes always	yes always	yes always	yes always	yes always	yes always	yes always	yes always		yes sometimes	yes always	yes sometimes	yes always	yes sometimes	yes sometimes	yes always	yes always	yes always		yes always	yes sometimes	yes always	yes always	yes always	yes always	yes always		yes sometimes	yes always	yes sometimes	no	yes always	yes always	yes sometimes
nurses	25	female	professional diploma or degree	5	no	yes always	yes always	yes always	yes always	yes always	yes always	yes always	yes always	yes always	yes always	yes always	yes always	yes always	yes always	yes always	yes always	yes always	yes always		yes sometimes	yes always	yes always	yes always	yes always	yes always	yes always	yes always	yes always		yes always	yes sometimes	yes sometimes	yes always	yes always	yes always	yes always		yes sometimes	yes always	yes sometimes	no	yes sometimes	yes always	yes always
nutrition officer	42	female	professional diploma or degree	19	yes	yes always	yes always	yes always	yes always	yes always	yes always	yes always	yes always	yes always	yes always	yes always	yes always	yes always	yes always	yes always	yes always	yes always	yes always		yes always	yes always	yes sometimes	yes always	yes always	yes always	yes always	yes always	yes always		yes always	yes always	yes always	yes sometimes	yes always	yes always	yes always		yes always	yes always	yes sometimes	no	no	yes always	yes always
midwife	41	male	bachelor degree	15	yes	yes always	yes always	yes always	yes always	yes always	yes always	yes always	yes sometimes	yes sometimes	yes always	yes always	yes always	yes always	yes always	yes always	yes always	yes always	yes sometimes		yes always	yes sometimes	yes sometimes	yes always	yes always	yes always	yes always	yes sometimes	no		yes always	yes always	yes sometimes	yes sometimes	yes always	yes always	yes always		yes sometimes	yes always	yes sometimes	no	yes sometimes	yes sometimes	yes sometimes
dispensary techincian	37	female	master degree	8	yes	yes always	yes always	yes always	yes always	yes always	yes always	yes always	yes sometimes	yes sometimes	yes always	yes always	yes always	yes sometimes	yes sometimes	yes always	yes always	yes always	yes sometimes		yes always	yes always	no	yes always	no	yes always	no	yes always	yes always		yes always	yes always	yes always	yes always	yes always	yes always	yes always		yes sometimes	yes always	yes always	yes sometimes	yes always	no	no
midwife	40	female	bachelor degree	12	yes	yes always	yes always	yes always	yes always	yes always	yes always	yes always	yes always	yes always	yes always	yes always	yes always	yes always	yes always	yes always	yes always	yes always	yes sometimes		yes always	yes always	yes sometimes	yes always	yes sometimes	yes always	no	yes always	yes always		yes always	yes always	yes always	yes always	yes always	yes always	yes sometimes		yes always	yes always	no	yes always	yes sometimes	no	no
nurses	27	female	professional diploma or degree	5	yes	yes always	yes always	yes always	yes always	yes always	yes always	yes always	yes always	yes always	yes always	yes always	yes always	yes always	yes always	yes always	yes always	yes always	yes always		yes always	yes always	yes sometimes	yes always	yes sometimes	yes always	no	yes always	yes always		yes sometimes	yes sometimes	yes sometimes	yes sometimes	yes always	yes always	yes always		yes sometimes	yes always	yes sometimes	yes sometimes	yes sometimes	no	no
nurses	40	female	bachelor degree	21	yes	yes always	yes always	yes always	yes always	yes always	yes always	yes always	yes always	yes always	yes always	yes always	yes always	yes always	yes sometimes	yes always	yes always	yes always	yes always		yes sometimes	yes sometimes	yes always	yes always	yes always	yes sometimes	yes always	yes always	yes always		yes always	yes always	yes sometimes	yes always	yes sometimes	yes always	yes always		yes always	yes always	yes sometimes	no	no	yes always	yes sometimes
public health nurse	28	female	bachelor degree	6	no	yes always	yes always	yes always	yes always	yes always	yes always	yes always	yes sometimes	yes always	yes always	yes always	yes always	yes always	yes always	yes always	yes always	yes always	yes always		yes sometimes	yes sometimes	yes sometimes	yes always	yes sometimes	yes always	yes always	yes always	yes always		yes sometimes	yes always	yes always	yes always	yes always	yes always	yes always		yes sometimes	yes sometimes	yes always	yes always	yes always	yes always	yes always
pharmacist	43	female	bachelor degree	10	no	yes always	yes always	yes always	yes always	yes always	yes always	yes always	yes sometimes	yes sometimes	yes always	yes always	yes always	yes always	yes always	yes always	yes always	yes always	yes always		yes sometimes	yes sometimes	yes sometimes	yes always	yes sometimes	yes always	yes sometimes	yes always	yes sometimes		yes always	yes sometimes	yes sometimes	yes sometimes	yes always	yes always	yes always		yes sometimes	yes always	yes sometimes	no	no	yes sometimes	yes always
nurses	36	female	bachelor degree	13	yes	yes always	yes always	yes always	yes always	yes always	yes always	yes always	yes sometimes	yes sometimes	yes always	yes always	yes always	yes sometimes	yes always	yes sometimes	yes sometimes	yes always	yes always		yes sometimes	yes sometimes	yes always	yes always	yes always	yes sometimes	yes sometimes	yes always	yes always		yes always	yes always	yes sometimes	yes sometimes	yes always	yes always	yes always		yes always	yes sometimes	yes always	yes always	yes always	yes always	yes sometimes
medical assistant	37	female	bachelor degree	5	yes	yes always	yes always	yes always	yes always	yes always	yes always	yes always	yes always	yes always	yes always	yes always	yes always	yes always	yes always	yes always	yes always	yes always	yes always		yes always	yes sometimes	yes sometimes	yes always	yes always	yes always	yes sometimes	yes always	yes always		yes always	yes always	yes sometimes	yes always	yes always	yes always	yes always		yes always	yes sometimes	yes sometimes	yes always	yes always	no	no
public health nurse	30	male	bachelor degree	5	no	yes always	yes always	yes always	yes always	yes always	yes always	yes always	yes always	yes always	yes always	yes always	yes sometimes	yes sometimes	yes sometimes	yes sometimes	yes always	yes sometimes	no		yes always	yes always	no	yes sometimes	yes sometimes	yes always	no	yes always	yes always		yes sometimes	yes sometimes	yes sometimes	yes always	yes sometimes	yes always	yes always		yes always	yes sometimes	yes sometimes	yes sometimes	yes always	no	yes sometimes
nurses	30	female	bachelor degree	5	yes	yes always	yes always	yes always	yes always	yes always	yes always	yes always	yes sometimes	yes sometimes	yes sometimes	yes sometimes	yes sometimes	yes sometimes	yes always	yes always	yes always	yes always	yes always		yes sometimes	yes always	no	yes sometimes	no	yes sometimes	yes sometimes	yes sometimes	yes sometimes		yes always	no	no	yes sometimes	yes sometimes	yes sometimes	yes sometimes		yes sometimes	yes sometimes	yes sometimes	yes sometimes	yes sometimes	yes sometimes	yes sometimes
nurses	41	female	professional diploma or degree	19	yes	yes always	yes always	yes always	yes always	yes always	yes always	yes always	yes sometimes	yes sometimes	yes sometimes	yes sometimes	yes sometimes	yes always	yes always	yes always	yes always	yes always	yes always		yes sometimes	yes always	no	yes sometimes	no	yes sometimes	yes sometimes	yes sometimes	yes sometimes		yes always	no	no	yes sometimes	yes sometimes	yes sometimes	yes sometimes		yes sometimes	yes sometimes	yes sometimes	yes sometimes	yes sometimes	yes sometimes	yes sometimes
nurses	30	male	bachelor degree	8	yes	yes always	yes always	yes always	yes always	yes always	yes always	yes always	yes always	yes sometimes	yes always	yes always	yes sometimes	yes sometimes	yes always	yes always	yes always	yes always	yes always		yes always	yes always	no	yes sometimes	yes always	yes always	no	yes always	yes always		yes sometimes	yes always	yes always	yes sometimes	yes sometimes	yes always	yes sometimes		yes always	yes always	no	yes always	yes sometimes	no	no
medical assistant	38	female	bachelor degree	5	no	yes always	yes always	yes always	yes always	yes always	yes always	yes always	yes sometimes	yes sometimes	yes always	yes always	yes sometimes	yes sometimes	yes always	yes always	yes always	yes always	yes always		yes always	no	yes always	yes always	no	no	yes sometimes	yes always	yes always		yes always	no	no	yes always	yes sometimes	yes sometimes	yes always		yes always	no	no	no	no	no	yes sometimes
nurses	34	female	bachelor degree	8	yes	yes always	yes always	yes always	yes always	yes always	yes always	yes always	yes always	yes sometimes	yes always	yes always	yes sometimes	yes sometimes	yes always	yes always	yes always	yes always	yes sometimes		yes always	yes always	no	yes sometimes	yes sometimes	yes sometimes	yes always	yes always	yes always		yes sometimes	yes sometimes	no	yes sometimes	yes always	yes always	yes always		no	yes always	yes always	no	yes always	yes always	yes always
nurses	30	male	bachelor degree	6	yes	yes always	yes always	yes always	yes always	yes always	yes always	yes always	yes always	yes always	yes always	yes always	yes always	yes always	yes always	yes sometimes	yes always	yes sometimes	yes always		yes sometimes	yes sometimes	yes always	yes always	yes always	yes sometimes	yes sometimes	yes always	yes always		yes always	yes always	yes sometimes	yes sometimes	yes always	yes always	yes always		yes always	yes sometimes	yes sometimes	no	yes always	yes always	yes sometimes
Doctor	39	male	others	2	no	yes sometimes	yes always	yes always	yes always	yes always	yes sometimes	yes sometimes	yes always	yes sometimes	yes always	yes always	yes sometimes	yes sometimes	yes sometimes	yes always	yes sometimes	yes always	yes always		yes always	yes always	no	yes sometimes	no	yes sometimes	yes sometimes	yes sometimes	yes sometimes		yes always	yes sometimes	yes sometimes	yes sometimes	yes always	yes sometimes	yes always		yes sometimes	yes sometimes	yes sometimes	yes sometimes	yes sometimes	no	no
nurses	26	female	professional diploma or degree	2.5	yes	yes always	yes always	yes always	yes always	yes always	yes always	yes always	yes always	yes sometimes	yes always	yes always	yes always	yes sometimes	yes always	yes always	yes always	yes always	yes sometimes		yes always	yes always	yes sometimes	yes always	yes sometimes	yes sometimes	yes always	yes always	yes always		yes always	yes always	yes sometimes	yes always	yes always	yes always	yes always		yes sometimes	yes sometimes	yes sometimes	yes always	yes always	yes always	yes sometimes
nutrition officer	34	female	professional diploma or degree	6	yes	yes always	yes always	yes always	yes always	yes always	yes always	yes always	yes always	yes always	yes always	yes always	yes always	yes sometimes	yes always	yes always	yes always	yes always	yes sometimes		yes always	yes always	yes always	yes always	yes always	yes always	yes always	yes always	yes always		yes always	yes always	yes always	yes always	yes always	yes always	yes always		yes always	yes always	yes always	no	yes sometimes	yes always	yes always
community health nurse	30	female	professional diploma or degree	5	yes	yes always	yes always	yes always	yes always	yes always	yes always	yes sometimes	yes sometimes	no	yes always	yes always	yes always	no	yes always	yes always	yes always	yes always	yes always		yes always	yes always	no	yes sometimes	yes always	no	yes always	yes always	yes always		yes always	no	yes sometimes	yes always	yes always	yes always	yes always		yes always	yes always	no	no	no	yes always	no
nurses	27	female	bachelor degree	2	yes	yes always	yes always	yes sometimes	yes always	yes always	yes always	yes always	yes sometimes	yes always	yes sometimes	yes always	yes always	yes sometimes	yes sometimes	yes sometimes	yes always	yes always	yes sometimes		yes sometimes	yes always	yes always	yes sometimes	yes always	yes sometimes	yes sometimes	yes sometimes	yes always		yes sometimes	yes sometimes	yes sometimes	yes always	yes always	yes always	yes always		yes always	yes sometimes	yes always	yes sometimes	yes sometimes	no	no
nurses	27	female	bachelor degree	2	yes	yes always	yes always	yes sometimes	yes always	yes always	yes always	yes always	yes sometimes	yes always	yes sometimes	yes always	yes always	yes sometimes	yes sometimes	yes sometimes	yes always	yes always	yes sometimes		yes sometimes	yes always	yes always	yes sometimes	yes always	yes sometimes	yes sometimes	yes sometimes	yes always		yes sometimes	yes sometimes	yes sometimes	yes always	yes always	yes always	yes always		yes always	yes sometimes	yes always	yes sometimes	yes sometimes	no	no
pharmacist	36	female	master degree	7	yes	yes always	yes always	yes sometimes	yes always	yes always	yes always	yes always	yes always	yes sometimes	yes always	yes always	yes always	yes sometimes	yes sometimes	yes sometimes	yes always	yes always	yes sometimes		yes sometimes	yes always	yes always	yes sometimes	yes always	yes sometimes	yes sometimes	yes sometimes	yes sometimes		yes sometimes	yes sometimes	yes always	yes always	yes always	yes always	yes always		yes always	yes sometimes	yes always	yes sometimes	yes sometimes	no	no
nurses	38	male	bachelor degree	9	yes	yes always	yes always	yes sometimes	yes always	yes always	yes always	yes always	yes sometimes	yes always	yes sometimes	yes always	yes sometimes	yes sometimes	yes sometimes	yes sometimes	yes sometimes	yes always	yes sometimes		yes sometimes	yes always	yes sometimes	yes always	yes sometimes	yes always	yes sometimes	yes sometimes	yes sometimes		yes sometimes	yes sometimes	yes sometimes	yes always	yes always	yes sometimes	yes sometimes		yes always	yes sometimes	yes always	yes sometimes	yes sometimes	no	no
medical assistant	30	female	professional diploma or degree	5	no	yes always	yes always	yes always	yes always	yes always	yes sometimes	yes always	yes always	yes always	yes always	yes always	yes sometimes	yes sometimes	yes sometimes	yes always	yes always	yes always	yes always		yes always	yes always	no	yes sometimes	no	yes sometimes	yes always	yes always	yes always		yes always	yes sometimes	yes sometimes	yes sometimes	yes always	yes always	no		yes always	yes always	no	yes sometimes	yes always	no	no
hospital health information officer	27	female	professional diploma or degree	4	yes	yes always	yes always	yes always	yes always	yes always	yes always	yes always	no	no	no	yes always	no	no	no	yes always	yes always	yes always	yes always		yes always	yes always	yes sometimes	yes sometimes	yes sometimes	yes sometimes	no	no	no		yes always	no	no	no	yes sometimes	yes sometimes	yes sometimes		no	yes always	no	no	yes sometimes	yes sometimes	yes sometimes
nutrition officer	31	male	bachelor degree	5	no	yes always	yes always	yes always	yes always	yes always	yes always	yes always	yes always	no	no	no	no	no	no	yes always	yes always	yes always	yes always		yes sometimes	yes always	yes sometimes	yes always	yes always	yes sometimes	yes always	yes always	yes always		yes always	no	no	no	yes sometimes	yes sometimes	yes sometimes		yes sometimes	no	no	no	no	no	yes always
disease control officers	32	male	bachelor degree	7	yes	yes always	yes always	yes always	yes always	yes always	yes always	yes always	yes sometimes	yes sometimes	yes always	yes always	yes always	yes sometimes	yes sometimes	yes always	yes always	yes always	yes always		yes always	yes always	yes always	no	no	yes always	yes sometimes	yes sometimes	yes sometimes		yes always	no	no	yes always	yes sometimes	yes sometimes	yes always		yes sometimes	no	no	no	yes sometimes	yes sometimes	no
public health nurse	34	male	bachelor degree	9	yes	yes always	yes always	yes always	yes always	yes always	yes always	yes always	yes always	yes sometimes	yes always	yes sometimes	yes always	yes always	yes always	yes always	yes always	yes always	yes sometimes		yes sometimes	yes always	yes sometimes	yes always	no	yes sometimes	yes always	yes always	yes always		yes always	yes sometimes	yes always	yes always	yes always	yes always	yes sometimes		yes sometimes	yes sometimes	yes sometimes	no	yes sometimes	yes sometimes	yes always
laboratory technologist or technician	26	male	professional diploma or degree	4	no	yes always	yes sometimes	yes always	yes always	yes always	yes sometimes	yes sometimes	yes sometimes	yes always	yes always	yes sometimes	yes sometimes	yes sometimes	yes sometimes	yes always	yes always	yes sometimes	yes sometimes		yes sometimes	yes always	no	yes always	yes always	no	yes sometimes	yes always	yes always		yes always	yes sometimes	yes sometimes	yes always	yes always	yes sometimes	yes always		yes always	yes always	no	yes sometimes	yes always	no	no
medical assistant	32	female	professional diploma or degree	3	yes	yes always	yes always	yes always	yes always	yes always	yes always	yes always	yes always	yes sometimes	yes always	yes always	yes always	no	yes always	yes always	yes always	yes always	yes always		yes always	yes always	yes always	yes sometimes	no	yes always	no	yes always	yes always		no	no	no	yes always	yes always	yes always	yes always		yes always	yes always	yes always	no	no	yes always	yes always
nurses	33	female	professional diploma or degree	5	yes	yes always	yes always	yes always	yes always	yes always	yes always	yes always	yes always	yes always	yes always	yes always	yes sometimes	yes sometimes	yes sometimes	yes always	yes always	yes always	yes sometimes		yes always	yes always	no	yes always	yes always	yes always	yes always	yes sometimes	yes sometimes		yes always	no	yes sometimes	yes always	yes always	yes always	yes always		yes sometimes	yes always	yes sometimes	no	no	no	no
Doctor	40	male	master degree	9	yes	yes always	yes always	yes always	yes always	yes always	yes always	yes sometimes	yes always	yes always	yes always	yes always	yes always	yes sometimes	yes always	yes always	yes always	yes always	yes sometimes		yes always	yes always	no	yes always	yes always	yes sometimes	yes sometimes	yes always	yes sometimes		yes always	yes sometimes	no	yes always	yes always	yes always	yes always		yes sometimes	yes sometimes	yes sometimes	yes always	yes always	yes sometimes	yes always
nurses	36	male	professional diploma or degree	8	yes	no	yes sometimes	yes always	yes always	yes always	no	yes sometimes	yes always	yes sometimes	yes sometimes	yes always	yes sometimes	no	yes sometimes	yes always	yes always	no	yes always		yes sometimes	yes sometimes	no	yes sometimes	yes always	yes sometimes	yes sometimes	yes always	yes always		yes sometimes	no	no	yes sometimes	yes always	yes always	yes always		no	yes always	yes always	no	yes always	no	no
dispensary techincian	36	female	bachelor degree	8	yes	yes always	yes always	yes always	yes always	yes always	yes always	yes always	yes always	yes always	yes always	yes always	yes sometimes	no	no	yes always	yes sometimes	yes always	no		yes sometimes	yes always	no	yes always	yes always	yes sometimes	yes sometimes	yes sometimes	yes always		yes always	yes sometimes	yes sometimes	yes always	yes always	yes sometimes	yes always		yes always	yes always	no	yes sometimes	yes always	no	no
medical assistant	35	male	professional diploma or degree	5	yes	yes always	yes always	yes always	yes always	yes always	yes always	yes always	yes always	yes always	yes always	yes always	yes always	yes always	yes always	yes always	yes always	yes sometimes	yes always		yes always	yes always	yes always	yes always	yes sometimes	yes sometimes	yes always	yes always	yes always		yes always	yes sometimes	yes sometimes	yes always	yes always	yes always	yes always		yes always	yes always	yes sometimes	no	no	yes always	yes always
nurses	29	female	professional diploma or degree	5	yes	yes always	yes always	yes always	yes always	yes always	yes always	yes always	yes always	yes always	yes always	yes always	yes always	yes always	yes always	yes always	yes always	yes sometimes	yes always		yes always	yes always	yes always	yes always	yes sometimes	yes sometimes	yes always	yes always	yes always		yes always	yes sometimes	yes sometimes	yes always	yes always	yes always	yes always		yes always	yes always	yes sometimes	no	no	yes always	yes always
midwife	39	female	bachelor degree	2	no	yes always	yes always	yes always	yes always	yes always	yes always	yes always	yes always	yes always	yes always	yes always	yes sometimes	no	no	yes always	yes always	yes always	yes sometimes		yes sometimes	yes sometimes	yes sometimes	yes always	yes always	yes always	no	yes always	yes sometimes		yes always	yes always	yes always	yes sometimes	yes sometimes	yes always	yes always		yes always	yes always	yes always	yes sometimes	yes always	yes sometimes	no
biostatistician	36	male	master degree	10	yes	yes always	yes always	yes always	yes always	yes always	yes always	yes always	yes always	yes always	yes always	yes sometimes	yes sometimes	no	no	yes always	yes always	yes always	yes sometimes		no	yes sometimes	yes sometimes	no	no	yes sometimes	no	yes sometimes	yes sometimes		yes sometimes	no	no	no	yes sometimes	yes sometimes	yes sometimes		yes sometimes	yes sometimes	no	no	no	no	yes sometimes
biostatistician	29	male	bachelor degree	5	yes	yes always	yes always	yes always	yes always	yes always	yes always	yes always	yes always	yes always	yes always	yes always	yes sometimes	no	yes sometimes	yes sometimes	yes always	yes always	yes sometimes		yes always	yes sometimes	yes always	yes sometimes	yes always	yes always	no	yes always	yes sometimes		yes sometimes	yes sometimes	yes always	yes always	yes sometimes	yes always	yes always		yes always	yes always	yes sometimes	yes sometimes	yes always	no	no
nurses	29	female	bachelor degree	3	yes	yes always	yes sometimes	yes always	yes always	yes always	yes always	yes always	yes sometimes	yes always	yes sometimes	yes always	yes always	yes sometimes	yes sometimes	yes sometimes	yes always	yes always	yes sometimes		yes sometimes	yes always	yes always	yes sometimes	yes always	yes sometimes	yes sometimes	yes sometimes	yes always		yes sometimes	yes sometimes	yes sometimes	yes always	yes always	yes always	yes always		yes always	yes sometimes	yes always	yes sometimes	yes sometimes	no	no
nurses	27	female	master degree	2	no	yes always	yes always	yes always	yes always	yes always	yes always	yes always	yes always	yes always	yes always	yes always	yes sometimes	no	no	yes always	yes sometimes	yes always	no		yes sometimes	yes always	no	yes always	yes always	yes sometimes	no	yes sometimes	yes always		yes always	yes sometimes	yes sometimes	yes always	yes always	yes always	no		no	no	no	no	no	no	yes always
biostatistician	31	male	professional diploma or degree	9	no	yes always	yes always	yes always	yes always	yes always	yes always	yes always	yes always	yes always	yes always	yes always	yes sometimes	no	yes sometimes	yes always	yes always	yes always	yes sometimes		yes sometimes	yes always	yes sometimes	yes sometimes	no	yes sometimes	no	yes sometimes	yes always		yes always	no	yes sometimes	yes sometimes	yes always	yes sometimes	yes always		yes sometimes	yes sometimes	yes sometimes	no	no	no	yes sometimes
community health nurse	28	female	professional diploma or degree	5	yes	yes always	yes always	yes always	yes always	yes always	yes always	yes always	yes always	yes always	yes always	yes always	yes always	no	yes always	yes always	yes always	yes always	yes always		yes sometimes	yes always	no	yes always	yes sometimes	yes always	no	yes sometimes	yes sometimes		yes always	yes always	yes sometimes	yes sometimes	yes sometimes	yes sometimes	yes always		yes sometimes	no	no	yes sometimes	yes sometimes	no	no
nurses	30	male	bachelor degree	5	yes	yes always	yes always	yes always	yes always	yes always	yes always	yes always	yes always	yes always	yes always	yes always	yes always	yes sometimes	yes always	yes always	yes always	yes sometimes	yes sometimes		yes sometimes	yes always	yes always	yes sometimes	no	yes always	no	yes sometimes	yes always		yes sometimes	no	yes sometimes	yes sometimes	yes always	yes always	yes sometimes		yes always	yes sometimes	yes always	no	yes sometimes	yes always	no
community health nurse	37	female	bachelor degree	6	yes	yes always	yes always	yes always	yes always	yes always	yes always	yes always	yes always	yes always	yes always	yes always	yes sometimes	no	no	yes sometimes	yes always	yes always	no		yes always	yes always	no	yes always	yes always	yes sometimes	no	yes sometimes	yes always		yes always	yes sometimes	yes sometimes	yes always	yes sometimes	yes always	yes always		yes always	yes always	yes always	no	yes always	no	no
midwife	42	female	bachelor degree	9	yes	yes always	yes always	yes sometimes	yes sometimes	yes sometimes	yes always	yes always	yes always	yes sometimes	yes sometimes	yes sometimes	yes always	yes always	yes always	yes sometimes	yes sometimes	yes always	yes always		yes always	yes always	yes sometimes	yes always	yes sometimes	yes always	yes sometimes	yes sometimes	yes sometimes		yes sometimes	yes sometimes	yes sometimes	yes always	yes always	yes sometimes	yes sometimes		yes always	yes sometimes	yes always	yes sometimes	yes sometimes	no	no
biostatistician	31	male	professional diploma or degree	7	yes	yes always	yes always	yes always	yes always	yes always	yes always	yes always	yes always	yes always	yes always	yes always	yes sometimes	yes always	yes always	yes sometimes	yes always	yes always	yes always		yes always	yes sometimes	yes sometimes	yes always	no	yes sometimes	yes sometimes	yes sometimes	yes sometimes		yes always	no	yes sometimes	yes always	yes always	no	yes always		no	no	no	no	no	no	no
community health nurse	27	male	bachelor degree	2	yes	yes always	yes always	yes always	yes always	yes always	yes always	yes always	yes always	yes always	yes always	yes always	yes sometimes	yes sometimes	yes always	yes always	yes always	yes always	yes always		yes always	yes always	no	yes always	yes sometimes	yes always	yes sometimes	yes sometimes	yes sometimes		yes always	yes sometimes	yes sometimes	yes sometimes	yes always	yes always	yes always		no	yes sometimes	no	no	yes sometimes	yes always	yes sometimes
Doctor	37	female	master degree	10	yes	yes always	yes always	yes always	yes always	yes always	yes always	yes always	yes always	yes always	yes always	yes always	yes always	no	no	yes always	yes sometimes	yes always	no		yes sometimes	yes always	no	yes always	yes always	yes sometimes	no	yes sometimes	yes always		yes always	yes sometimes	yes sometimes	yes always	yes always	yes always	yes always		yes always	yes always	yes always	yes always	yes always	no	no
biostatistician	30	male	professional diploma or degree	3	yes	yes always	yes always	yes always	yes always	yes always	yes always	yes always	yes always	yes always	yes always	yes always	yes always	yes always	yes sometimes	yes sometimes	yes sometimes	yes sometimes	yes sometimes		no	yes always	no	yes always	no	yes always	yes sometimes	yes sometimes	yes sometimes		yes always	yes sometimes	no	yes sometimes	yes sometimes	yes sometimes	no		no	yes sometimes	yes sometimes	no	no	yes sometimes	yes sometimes
biostatistician	32	female	bachelor degree	6	yes	yes sometimes	yes always	yes always	yes always	yes always	yes always	yes always	yes sometimes	no	yes always	yes always	yes always	no	no	yes sometimes	yes always	yes always	no		yes always	yes always	no	yes always	yes always	yes always	no	yes sometimes	yes always		no	no	no	no	no	no	no		no	no	no	no	no	no	yes sometimes
dispensary techincian	38	male	bachelor degree	7	yes	yes always	yes always	yes always	yes always	yes always	yes always	yes always	yes always	yes always	yes always	yes always	yes sometimes	yes sometimes	no	yes always	yes always	yes always	no		yes always	no	yes sometimes	yes always	yes sometimes	yes always	no	yes always	yes always		yes always	yes always	yes always	yes always	yes always	yes always	yes always		yes always	yes always	yes sometimes	yes sometimes	yes sometimes	no	yes sometimes
nurses	29	female	bachelor degree	6	yes	yes always	yes always	yes always	yes always	yes always	yes always	yes always	yes always	yes always	yes always	yes always	yes always	yes always	yes always	yes always	yes always	yes always	yes sometimes		yes sometimes	yes always	yes sometimes	yes always	yes sometimes	yes always	yes always	yes always	yes always		yes sometimes	no	yes sometimes	yes always	yes always	yes always	yes always		yes always	yes always	yes always	yes sometimes	yes sometimes	no	yes sometimes
community health nurse	29	female	Post-secondary	6	no	yes always	yes always	yes always	yes always	yes always	yes always	yes always	yes always	yes always	yes always	yes always	yes always	yes always	yes always	yes always	yes always	yes always	yes always		yes sometimes	yes always	yes sometimes	yes always	yes sometimes	yes always	no	yes always	yes always		yes always	yes sometimes	yes sometimes	yes always	yes always	yes always	yes always		yes always	yes sometimes	yes sometimes	yes sometimes	yes sometimes	yes sometimes	no
nurses	31	female	professional diploma or degree	5	yes	yes always	yes always	yes always	yes always	yes sometimes	yes always	yes always	yes always	yes sometimes	yes always	yes always	yes always	yes sometimes	yes sometimes	yes always	yes always	yes always	yes always		yes always	yes always	no	yes always	no	yes always	yes sometimes	yes sometimes	yes sometimes		yes always	no	no	yes always	yes sometimes	yes sometimes	yes always		yes sometimes	no	no	no	yes sometimes	yes sometimes	no
public health nurse	35	female	bachelor degree	6	yes	yes always	yes always	yes always	yes always	yes always	yes always	yes always	yes always	yes always	yes always	yes always	yes always	no	yes sometimes	yes always	yes always	yes always	yes always		yes sometimes	yes always	yes always	yes always	no	yes sometimes	no	yes always	yes always		yes sometimes	yes sometimes	yes sometimes	yes always	yes always	yes always	yes always		yes sometimes	yes sometimes	yes sometimes	yes always	no	no	yes always
pharmacist	30	male	bachelor degree	5	yes	yes always	yes always	yes always	yes always	yes always	yes always	yes always	yes always	yes always	yes sometimes	yes always	yes always	yes always	yes sometimes	yes sometimes	yes sometimes	yes sometimes	yes always		yes always	yes always	yes sometimes	yes always	yes sometimes	yes sometimes	yes always	yes always	yes sometimes		yes sometimes	yes sometimes	yes sometimes	yes always	yes always	yes always	yes always		yes always	yes sometimes	yes always	yes sometimes	yes sometimes	no	no
laboratory technologist or technician	38	female	bachelor degree	11	yes	yes always	yes always	yes always	yes always	yes always	yes always	yes always	yes always	yes always	yes always	yes always	yes always	yes always	yes sometimes	yes always	yes always	yes sometimes	yes sometimes		yes always	yes always	yes always	yes always	yes sometimes	yes always	no	yes always	yes always		yes always	yes always	yes always	yes always	yes always	yes always	yes sometimes		yes sometimes	yes always	yes sometimes	yes sometimes	yes always	no	no
public health nurse	39	male	bachelor degree	10	yes	yes always	yes always	yes always	yes always	yes always	yes always	yes always	yes always	no	yes always	yes always	yes always	no	no	yes always	yes always	yes sometimes	yes sometimes		yes always	yes always	yes sometimes	yes always	yes sometimes	yes always	no	yes always	yes always		yes always	yes always	yes always	yes always	yes always	yes always	yes always		yes always	yes sometimes	no	yes sometimes	yes always	no	no
laboratory technologist or technician	38	male	bachelor degree	7	yes	yes always	yes always	yes always	yes always	yes always	yes always	yes always	yes always	yes always	yes always	yes always	yes always	yes always	yes always	yes always	yes always	yes always	yes always		yes always	yes always	yes sometimes	yes always	yes sometimes	yes always	yes always	yes always	yes sometimes		yes sometimes	yes sometimes	yes sometimes	yes always	yes always	yes always	yes always		yes always	yes sometimes	yes always	yes sometimes	yes sometimes	yes always	no
dispensary techincian	38	male	bachelor degree	7	no	yes always	yes always	yes always	yes always	yes always	yes always	yes always	yes always	yes always	yes always	yes always	yes always	yes sometimes	yes always	yes always	yes always	yes always	yes always		yes always	yes always	yes always	yes always	yes always	yes sometimes	yes sometimes	yes always	yes always		yes always	no	yes sometimes	yes sometimes	yes always	yes always	yes always		yes always	yes sometimes	yes always	yes sometimes	no	yes always	no
community health nurse	27	female	professional diploma or degree	3	yes	yes always	yes always	yes always	yes always	yes always	yes always	yes always	yes sometimes	yes sometimes	yes sometimes	yes always	yes always	yes sometimes	yes always	yes sometimes	yes always	yes always	yes always		yes always	yes always	no	yes sometimes	no	no	no	no	no		yes sometimes	yes always	yes sometimes	yes always	yes always	yes always	yes always		no	no	no	yes sometimes	yes sometimes	yes sometimes	yes always
Doctor	33	male	others	2	no	yes always	yes always	yes always	yes always	yes always	yes always	yes always	yes always	yes always	yes always	yes always	yes always	yes always	yes always	yes always	yes always	yes always	yes always		yes always	yes sometimes	no	yes always	yes sometimes	yes always	yes always	yes always	yes always		yes always	no	no	yes always	yes always	yes sometimes	yes always		no	yes always	yes always	no	yes sometimes	yes always	no
Doctor	39	male	others	1	no	yes always	yes always	yes always	yes always	yes always	yes always	yes always	yes always	yes always	yes always	yes always	yes always	yes sometimes	yes sometimes	yes always	yes always	yes always	yes sometimes		yes always	yes always	yes always	yes always	yes always	yes always	no	yes always	yes always		yes always	yes sometimes	yes sometimes	yes always	yes always	yes always	yes always		yes always	yes always	yes sometimes	yes sometimes	yes always	no	no
nurses	28	male	professional diploma or degree	5	no	yes always	yes always	yes always	yes always	yes always	yes always	yes always	yes always	yes always	yes always	yes always	no	no	yes always	yes always	yes always	yes sometimes	yes always		yes sometimes	yes sometimes	yes always	yes sometimes	yes sometimes	no	yes sometimes	yes always	yes always		yes always	yes sometimes	yes always	yes always	yes always	yes always	yes always		yes always	yes always	no	yes sometimes	yes sometimes	no	no
medical assistant	32	female	JSS/SHS	5	yes	yes always	yes always	yes always	yes always	yes always	yes always	yes always	yes always	yes always	yes always	yes always	yes sometimes	yes sometimes	yes always	yes always	yes always	yes always	yes always		yes always	yes always	no	no	yes sometimes	yes sometimes	no	no	yes sometimes		yes always	yes sometimes	yes sometimes	yes always	yes always	yes sometimes	yes sometimes		yes sometimes	yes sometimes	yes sometimes	yes sometimes	yes sometimes	yes sometimes	yes sometimes
nurses	38	male	bachelor degree	7	yes	yes always	yes always	yes always	yes always	yes always	yes always	yes always	yes always	yes always	yes always	yes always	yes always	yes sometimes	yes always	yes always	yes always	yes always	yes always		yes sometimes	yes always	yes sometimes	yes always	yes always	yes always	yes always	yes always	yes always		yes always	yes sometimes	no	no	yes always	yes sometimes	yes sometimes		yes sometimes	no	yes always	no	yes always	yes sometimes	yes always
nutrition officer	34	female	bachelor degree	4	yes	yes always	yes always	yes always	yes always	yes always	yes always	yes always	yes always	yes sometimes	yes always	yes sometimes	yes sometimes	no	no	yes sometimes	yes always	yes always	no		yes always	yes always	no	yes always	yes always	yes always	no	yes always	yes always		yes always	yes sometimes	yes sometimes	yes always	yes sometimes	yes always	no		no	no	no	no	no	no	no
Doctor	39	male	professional diploma or degree	4	yes	yes sometimes	yes sometimes	yes always	yes always	yes always	yes sometimes	yes sometimes	yes sometimes	yes sometimes	yes sometimes	yes sometimes	yes sometimes	yes sometimes	yes sometimes	yes sometimes	yes sometimes	yes sometimes	yes sometimes		no	yes always	no	yes sometimes	yes sometimes	yes sometimes	yes sometimes	yes sometimes	yes sometimes		yes sometimes	no	no	no	yes sometimes	yes sometimes	yes sometimes		yes sometimes	yes sometimes	no	no	yes sometimes	yes sometimes	yes sometimes
medical assistant	28	male	bachelor degree	2	yes	yes always	yes always	yes always	yes always	yes always	yes always	yes always	yes sometimes	yes sometimes	yes sometimes	yes always	yes sometimes	yes sometimes	yes always	yes always	yes always	yes always	yes always		yes always	yes always	no	yes always	no	yes sometimes	yes sometimes	yes sometimes	yes sometimes		yes always	no	no	yes sometimes	yes always	yes sometimes	yes sometimes		no	yes always	no	no	yes sometimes	yes sometimes	no
nurses	22	female	professional diploma or degree	2	yes	yes always	yes always	yes always	yes always	yes always	yes always	yes always	yes always	yes always	yes sometimes	yes sometimes	yes sometimes	yes sometimes	yes sometimes	yes always	yes always	yes sometimes	yes always		yes always	yes always	no	yes always	yes sometimes	yes sometimes	yes sometimes	yes sometimes	yes sometimes		yes always	no	yes sometimes	yes always	yes always	yes sometimes	yes always		yes sometimes	yes always	yes sometimes	no	yes always	yes sometimes	no
laboratory technologist or technician	40	female	bachelor degree	8	yes	yes always	yes always	yes always	yes always	yes always	yes always	yes always	yes always	yes always	yes always	yes always	yes sometimes	yes sometimes	yes sometimes	yes sometimes	yes always	yes sometimes	yes always		yes sometimes	yes always	no	yes sometimes	yes always	yes always	yes sometimes	yes sometimes	yes sometimes		yes sometimes	no	no	yes sometimes	yes sometimes	yes always	yes sometimes		yes always	yes always	no	no	yes always	yes sometimes	yes sometimes
Doctor	34	male	master degree	3	no	yes sometimes	yes sometimes	yes always	yes always	yes always	yes sometimes	yes sometimes	no	yes sometimes	yes always	yes always	yes always	yes sometimes	yes sometimes	yes sometimes	yes sometimes	yes sometimes	yes always		no	yes always	yes sometimes	no	yes sometimes	no	yes sometimes	yes sometimes	no		yes sometimes	no	no	no	yes sometimes	yes sometimes	no		no	yes always	no	no	yes sometimes	yes sometimes	no
medical assistant	39	male	bachelor degree	11	yes	yes always	yes always	yes always	yes always	yes always	yes always	yes always	yes always	yes sometimes	yes always	yes always	yes sometimes	no	no	yes sometimes	yes sometimes	yes always	no		yes sometimes	yes always	no	yes always	yes always	yes sometimes	no	yes always	yes always		yes always	yes sometimes	yes always	yes always	yes always	yes sometimes	yes always		yes always	yes always	no	yes always	yes always	no	yes sometimes
medical assistant	40	female	bachelor degree	12	yes	yes always	yes always	yes always	yes always	yes always	yes always	yes always	yes always	yes always	yes always	yes always	yes always	yes always	yes always	yes always	yes always	yes always	yes sometimes		yes always	yes always	yes sometimes	yes always	yes sometimes	yes sometimes	no	yes always	no		yes always	yes always	yes sometimes	yes sometimes	yes always	yes always	yes sometimes		yes sometimes	yes always	no	yes always	yes always	no	no
pharmacist	37	male	bachelor degree	10	yes	yes always	yes always	yes always	yes always	yes always	yes always	yes always	yes always	yes always	yes always	yes always	yes sometimes	yes sometimes	yes sometimes	yes always	yes always	yes always	yes always		yes always	yes always	yes sometimes	yes always	yes always	yes always	yes always	yes sometimes	yes sometimes		yes always	no	yes sometimes	no	yes always	yes sometimes	yes always		yes sometimes	yes always	no	no	yes always	no	no
Doctor	32	female	master degree	4	yes	yes sometimes	yes sometimes	yes always	yes sometimes	yes always	no	yes sometimes	yes sometimes	yes sometimes	yes sometimes	yes sometimes	yes always	yes always	yes always	yes always	yes always	yes sometimes	yes always		yes always	no	yes always	yes always	yes sometimes	no	yes sometimes	yes always	yes always		yes sometimes	yes sometimes	yes always	yes always	yes sometimes	yes always	yes always		yes always	yes always	no	yes sometimes	yes always	no	no
midwife	33	female	bachelor degree	8	yes	yes always	yes always	yes always	yes always	yes always	yes always	yes always	yes always	yes always	yes always	yes always	yes always	yes sometimes	yes always	yes always	yes sometimes	yes sometimes	yes always		yes always	yes always	yes always	yes always	yes sometimes	yes sometimes	yes always	yes always	yes always		yes always	yes sometimes	yes sometimes	yes always	yes always	yes always	yes always		yes always	yes sometimes	yes sometimes	yes always	no	no	yes sometimes
nurses	26	female	others	1	no	yes always	yes always	yes always	yes always	yes always	yes always	yes always	yes sometimes	no	yes always	yes always	yes sometimes	yes sometimes	yes always	yes always	yes always	yes sometimes	yes always		yes always	yes always	no	yes always	yes sometimes	yes sometimes	yes sometimes	yes always	yes sometimes		yes sometimes	yes sometimes	no	yes sometimes	yes sometimes	no	yes always		yes always	yes always	no	no	yes sometimes	yes sometimes	no
nurses	30	male	professional diploma or degree	6	no	yes always	yes always	yes always	yes always	yes always	yes always	yes always	yes sometimes	yes sometimes	yes always	yes always	yes always	yes sometimes	yes always	yes always	yes always	yes always	yes always		yes sometimes	yes always	no	yes always	yes always	yes sometimes	yes sometimes	yes always	yes always		yes always	no	yes sometimes	yes sometimes	no	yes always	yes sometimes		yes always	yes always	yes sometimes	no	no	yes always	no
hospital health information officer	38	male	others	4	no	yes always	yes always	yes always	yes always	yes always	yes always	yes always	yes always	yes always	yes always	yes always	yes always	yes always	yes always	yes always	yes always	yes always	yes always		yes always	yes always	yes sometimes	yes always	yes sometimes	yes always	yes sometimes	yes always	yes always		yes sometimes	yes sometimes	yes sometimes	yes sometimes	yes always	yes always	yes always		yes sometimes	yes always	yes sometimes	no	no	no	no
nurses	32	male	professional diploma or degree	2	no	yes always	yes always	yes always	yes always	yes always	yes sometimes	yes sometimes	yes always	yes sometimes	yes always	yes always	yes always	yes sometimes	yes sometimes	yes always	yes always	yes always	yes always		yes always	yes always	yes sometimes	yes sometimes	yes sometimes	yes always	no	yes sometimes	yes sometimes		yes always	no	no	yes sometimes	yes always	yes sometimes	yes always		yes sometimes	yes always	yes sometimes	no	no	no	no
biostatistician	40	male	others	5	no	yes always	yes always	yes always	yes always	yes always	yes always	yes always	yes always	yes always	yes always	yes always	yes always	yes sometimes	yes always	yes always	yes always	yes always	yes always		yes always	yes always	no	yes always	no	yes always	yes sometimes	yes sometimes	yes always		yes always	yes always	no	no	yes always	yes always	yes always		yes always	yes sometimes	no	yes sometimes	no	no	yes sometimes
biostatistician	34	female	professional diploma or degree	7	no	yes always	yes always	yes always	yes always	yes always	yes sometimes	yes always	yes sometimes	yes sometimes	yes sometimes	yes always	yes always	no	yes sometimes	yes always	yes always	yes always	yes sometimes		yes sometimes	yes sometimes	yes always	no	no	no	yes sometimes	yes sometimes	yes always		yes always	yes always	no	yes sometimes	no	yes always	yes sometimes		yes always	yes sometimes	yes sometimes	yes sometimes	yes sometimes	yes sometimes	yes sometimes
district health information officer	36	female	professional diploma or degree	7	no	yes always	yes always	yes sometimes	yes always	yes always	yes always	yes always	yes always	yes sometimes	yes always	yes always	no	yes sometimes	yes always	yes always	yes always	yes always	yes sometimes		yes always	yes always	no	yes sometimes	yes sometimes	yes sometimes	yes sometimes	yes sometimes	yes always		yes always	no	yes sometimes	yes sometimes	yes sometimes	yes always	yes sometimes		yes sometimes	no	no	no	no	no	no
biostatistician	35	male	professional diploma or degree	5	no	yes always	yes always	yes always	yes always	yes always	yes sometimes	yes always	yes sometimes	yes always	yes always	yes sometimes	no	yes sometimes	yes always	yes sometimes	yes sometimes	yes sometimes	yes always		yes always	no	yes always	no	yes sometimes	yes sometimes	yes always	yes always	no		yes sometimes	no	yes sometimes	yes always	yes sometimes	yes always	yes always		yes always	no	no	yes sometimes	yes sometimes	yes sometimes	yes always
district health information officer	39	male	professional diploma or degree	6	no	yes always	yes always	yes always	yes always	yes always	yes always	yes always	yes always	yes always	yes always	yes always	yes always	yes always	yes always	yes always	yes always	yes always	yes always		yes always	yes always	yes always	yes always	yes always	yes always	yes always	yes always	yes always		yes always	yes always	no	no	yes always	yes always	yes always		yes sometimes	yes sometimes	yes sometimes	yes always	yes always	yes always	yes always
biostatistician	39	female	professional diploma or degree	4	no	yes sometimes	yes always	yes always	yes always	yes always	yes always	yes always	yes always	yes sometimes	yes always	yes always	no	yes sometimes	yes always	yes always	yes sometimes	no	yes sometimes		yes sometimes	yes always	no	yes always	no	yes always	yes always	no	yes always		yes always	no	no	yes always	no	no	yes sometimes		yes sometimes	yes always	no	no	no	no	yes always
district health information officer	39	male	bachelor degree	4	no	yes always	yes always	yes always	yes always	yes always	yes always	yes always	yes always	yes always	yes always	yes always	yes sometimes	yes sometimes	yes sometimes	yes sometimes	yes sometimes	yes sometimes	yes sometimes		yes sometimes	yes sometimes	no	yes sometimes	no	yes sometimes	yes sometimes	yes sometimes	yes sometimes		yes always	no	yes sometimes	yes sometimes	yes sometimes	yes sometimes	yes sometimes		yes always	no	yes sometimes	no	no	no	yes sometimes
public health nurse	41	male	bachelor degree	8	no	yes always	yes always	yes always	yes always	yes always	yes always	yes always	yes sometimes	yes sometimes	yes sometimes	yes always	yes always	yes always	yes always	yes always	yes always	yes always	yes sometimes		yes sometimes	yes always	no	yes always	yes sometimes	yes always	yes always	yes sometimes	yes sometimes		yes always	yes sometimes	yes sometimes	yes always	yes always	yes always	yes always		yes always	yes sometimes	yes sometimes	yes always	yes always	yes always	yes always
midwife	28	female	professional diploma or degree	3	no	yes always	yes always	yes always	yes always	yes always	yes sometimes	yes always	yes always	no	yes always	yes always	no	yes always	yes always	yes always	yes always	yes always	yes always		yes always	yes always	yes always	yes always	yes sometimes	no	yes sometimes	no	yes always		yes always	yes always	yes always	yes always	yes sometimes	yes always	yes always		yes sometimes	yes always	yes always	yes sometimes	yes always	yes always	yes always
hospital health information officer	33	male	bachelor degree	2	no	yes always	yes always	yes always	yes always	yes always	yes always	yes always	yes always	yes always	yes always	yes always	yes sometimes	yes sometimes	yes sometimes	yes always	yes always	yes always	yes sometimes		yes sometimes	yes sometimes	no	yes sometimes	no	yes always	yes always	yes sometimes	yes sometimes		yes always	no	no	yes sometimes	yes always	yes sometimes	yes always		yes sometimes	yes always	no	yes sometimes	yes sometimes	yes sometimes	yes sometimes
biostatistician	44	male	professional diploma or degree	5	no	yes sometimes	yes always	yes always	yes always	yes always	yes always	yes always	yes always	yes always	yes always	yes always	yes always	yes always	yes always	yes always	yes always	yes sometimes	yes always		yes sometimes	yes always	no	yes sometimes	yes sometimes	yes sometimes	no	yes always	yes always		yes always	no	yes sometimes	no	yes always	yes sometimes	yes always		yes sometimes	yes sometimes	yes sometimes	no	yes sometimes	no	yes sometimes
biostatistician	27	female	professional diploma or degree	4	no	yes always	yes always	yes always	yes always	yes always	yes always	yes always	yes sometimes	yes always	yes always	yes always	no	no	yes always	yes always	yes always	yes always	yes sometimes		no	yes sometimes	yes sometimes	yes always	yes always	yes sometimes	no	yes always	yes always		yes always	yes always	yes always	yes always	yes always	yes always	yes always		yes always	no	no	no	yes always	no	no
hospital health information officer	33	male	professional diploma or degree	5	no	yes always	yes always	yes always	yes always	yes always	yes always	yes always	yes always	yes always	yes always	yes always	yes sometimes	yes sometimes	yes sometimes	yes always	yes always	yes always	yes always		yes always	no	yes always	no	yes always	yes always	yes sometimes	yes sometimes	yes sometimes		yes always	no	yes always	yes sometimes	yes always	yes always	yes always		yes always	no	no	no	no	no	no
Doctor	41	male	others	5	no	yes always	yes always	yes always	yes always	yes sometimes	yes always	yes always	yes sometimes	yes always	yes always	yes always	yes sometimes	yes sometimes	yes always	yes always	yes always	yes always	yes always		yes always	yes always	yes always	yes always	yes sometimes	yes sometimes	yes sometimes	yes always	no		yes always	yes sometimes	yes sometimes	yes always	yes always	yes always	yes always		yes always	yes always	yes always	yes always	no	no	yes sometimes
district health information officer	28	male	bachelor degree	4	no	yes always	yes always	yes always	yes always	yes always	yes always	yes always	yes always	yes sometimes	yes always	yes always	yes always	no	yes sometimes	yes always	yes always	yes always	yes always		yes sometimes	yes always	no	yes always	no	yes always	yes always	yes always	yes always		yes always	no	no	no	yes always	yes always	yes always		yes always	yes always	yes always	yes always	yes always	yes always	yes always
biostatistician	28	male	professional diploma or degree	3	no	yes always	yes always	yes always	yes always	yes always	yes always	yes always	yes sometimes	yes sometimes	yes always	yes sometimes	yes sometimes	yes sometimes	yes sometimes	yes sometimes	yes always	yes always	no		yes sometimes	yes always	yes always	yes always	yes always	yes always	yes always	yes always	yes always		yes always	yes always	yes always	yes always	yes always	yes always	yes always		yes always	yes always	yes always	yes sometimes	yes sometimes	yes sometimes	no
nurses	35	male	professional diploma or degree	3	no	yes always	yes always	yes always	yes always	yes always	yes sometimes	yes sometimes	yes sometimes	yes sometimes	yes always	yes always	yes sometimes	yes sometimes	yes sometimes	yes always	yes always	yes always	yes always		yes sometimes	yes always	yes sometimes	yes sometimes	no	yes sometimes	yes sometimes	yes always	yes always		yes always	no	no	yes sometimes	yes sometimes	yes sometimes	yes sometimes		yes sometimes	yes sometimes	yes sometimes	no	yes sometimes	no	yes sometimes
nurses	30	male	professional diploma or degree	4	no	yes always	yes always	yes always	yes always	yes always	yes always	yes always	yes sometimes	no	yes always	yes always	yes sometimes	yes always	yes always	no	yes always	yes always	yes sometimes		yes always	yes always	no	yes always	yes sometimes	yes sometimes	yes sometimes	yes always	yes sometimes		yes sometimes	yes sometimes	no	no	yes sometimes	no	yes always		yes always	yes always	no	no	yes sometimes	yes sometimes	no
biostatistician	32	female	professional diploma or degree	6	no	yes sometimes	yes sometimes	yes always	yes always	yes always	yes always	yes always	yes always	yes always	yes always	yes always	yes sometimes	yes always	yes always	yes sometimes	yes always	yes sometimes	yes always		yes always	yes always	no	yes sometimes	yes always	yes sometimes	yes sometimes	yes sometimes	yes sometimes		yes always	no	yes sometimes	yes sometimes	yes always	yes always	yes always		yes always	yes always	yes always	yes sometimes	yes sometimes	yes always	yes sometimes
biostatistician	34	female	professional diploma or degree	3	no	yes always	yes always	yes always	yes always	yes always	yes always	yes always	yes sometimes	yes sometimes	yes always	yes always	yes always	no	yes always	yes always	yes always	yes sometimes	yes sometimes		yes always	yes always	yes always	yes always	yes always	yes always	yes sometimes	yes always	yes always		yes always	yes always	yes always	yes always	yes always	yes sometimes	yes sometimes		yes sometimes	yes sometimes	yes sometimes	yes sometimes	yes sometimes	yes always	yes sometimes
district health information officer	40	male	master degree	10	no	yes sometimes	yes sometimes	yes always	yes always	yes always	yes always	yes always	yes always	yes always	yes sometimes	yes sometimes	yes sometimes	yes sometimes	yes sometimes	yes sometimes	yes always	yes always	yes sometimes		no	yes always	no	yes sometimes	no	yes sometimes	yes sometimes	yes sometimes	yes sometimes		yes sometimes	yes sometimes	yes sometimes	yes sometimes	yes sometimes	yes sometimes	yes sometimes		yes sometimes	yes always	yes sometimes	yes sometimes	yes always	yes always	yes sometimes
laboratory technologist or technician	31	male	bachelor degree	6	no	yes always	yes always	yes always	yes always	yes always	yes always	yes always	yes sometimes	yes sometimes	yes always	yes always	yes sometimes	yes sometimes	yes always	yes always	yes always	yes always	yes always		yes always	yes always	no	yes always	yes always	yes sometimes	yes sometimes	yes always	yes always		yes always	no	yes sometimes	yes sometimes	no	yes always	yes sometimes		yes always	yes always	yes sometimes	no	no	yes always	no
biostatistician	30	male	bachelor degree	4	no	yes sometimes	yes always	yes always	yes always	yes always	yes always	yes always	yes sometimes	yes sometimes	yes always	yes always	yes always	yes sometimes	yes sometimes	yes sometimes	yes always	yes sometimes	yes always		yes always	yes always	yes always	yes always	no	yes always	yes always	yes sometimes	yes sometimes		yes always	yes always	yes sometimes	yes sometimes	yes sometimes	no	no		yes always	yes sometimes	yes sometimes	no	no	no	yes sometimes
community health nurse	28	female	others	5	no	yes always	yes always	yes always	yes always	yes always	yes always	yes always	yes always	yes always	yes always	yes always	yes always	yes always	yes always	yes always	yes sometimes	yes always	yes sometimes		yes sometimes	yes sometimes	yes sometimes	yes sometimes	yes always	yes always	yes always	yes always	yes always		yes sometimes	yes sometimes	yes sometimes	yes sometimes	yes sometimes	yes always	yes sometimes		yes sometimes	yes sometimes	yes always	no	yes sometimes	yes always	no
biostatistician	31	male	professional diploma or degree	4	no	yes sometimes	yes sometimes	yes always	yes always	yes always	no	yes always	yes sometimes	yes sometimes	yes always	yes always	no	no	no	yes always	yes always	yes always	yes always		yes sometimes	yes always	no	yes always	no	yes sometimes	no	yes sometimes	yes sometimes		yes always	no	no	no	no	yes sometimes	no		yes always	no	yes sometimes	no	no	yes sometimes	yes sometimes
district health information officer	39	male	master degree	5	no	yes always	yes always	yes always	yes always	yes always	yes always	yes always	yes always	yes always	yes always	yes always	yes always	yes always	yes always	yes always	yes always	yes always	yes sometimes		yes always	yes sometimes	no	yes always	yes always	yes sometimes	yes sometimes	no	no		yes always	yes always	yes always	yes sometimes	yes always	yes always	yes always		yes always	yes sometimes	yes sometimes	yes sometimes	yes sometimes	yes sometimes	yes always
midwife	27	female	professional diploma or degree	3	no	yes always	yes sometimes	yes always	yes always	yes always	yes always	yes always	yes sometimes	yes sometimes	yes sometimes	yes sometimes	yes sometimes	yes sometimes	yes always	yes always	yes always	yes always	no		yes always	yes sometimes	yes sometimes	yes always	yes always	yes sometimes	no	yes always	yes always		yes always	yes always	yes always	yes always	yes always	yes always	yes always		yes always	no	yes always	yes always	yes always	yes always	yes always
midwife	38	female	bachelor degree	6	no	yes sometimes	yes always	yes sometimes	yes sometimes	yes sometimes	yes sometimes	yes always	yes always	yes always	no	yes always	no	yes sometimes	yes sometimes	yes sometimes	no	no	yes sometimes		yes sometimes	yes sometimes	yes sometimes	yes sometimes	yes sometimes	yes always	yes sometimes	no	no		yes always	yes sometimes	yes sometimes	yes sometimes	yes always	yes always	yes always		yes sometimes	yes sometimes	yes always	yes always	yes always	yes sometimes	yes sometimes
laboratory technologist or technician	38	female	master degree	4	no	yes always	yes always	yes always	yes always	yes always	yes sometimes	yes sometimes	yes sometimes	yes always	yes always	no	no	yes sometimes	yes always	yes always	yes always	yes always	yes always		yes always	no	yes always	yes always	yes always	yes always	yes always	yes always	yes always		no	no	no	yes always	yes always	yes always	no		yes always	no	yes always	yes sometimes	no	yes always	yes always
disease control officers	30	male	master degree	3	no	yes always	yes always	yes always	yes always	yes always	yes always	yes always	yes sometimes	no	yes sometimes	yes always	no	yes always	yes always	yes always	yes always	yes sometimes	yes always		yes always	yes always	yes always	no	yes sometimes	yes sometimes	no	yes always	yes sometimes		no	no	no	yes sometimes	yes always	yes always	yes sometimes		yes always	yes always	yes always	yes sometimes	yes always	yes always	no
nutrition officer	48	male	master degree	4	no	yes always	yes always	yes always	yes always	yes always	yes always	yes always	yes always	yes always	yes always	yes always	yes always	yes always	yes always	yes always	yes sometimes	yes sometimes	yes always		yes always	yes always	yes always	yes always	yes always	yes always	yes always	yes always	yes always		yes always	yes always	yes always	yes sometimes	yes sometimes	yes always	yes always		yes always	yes sometimes	yes sometimes	yes sometimes	yes sometimes	yes sometimes	yes sometimes
medical assistant	33	female	bachelor degree	3	no	yes always	yes always	yes always	yes always	yes always	yes sometimes	yes always	yes always	yes always	yes always	yes always	yes always	yes always	yes always	yes always	yes always	yes always	yes always		yes always	no	yes always	yes sometimes	yes sometimes	no	yes always	yes sometimes	yes always		yes sometimes	yes always	yes always	yes always	yes always	yes always	yes sometimes		yes always	yes sometimes	no	yes always	no	no	no
midwife	51	male	master degree	6	no	yes always	yes always	yes always	yes always	yes always	yes always	yes always	yes always	yes always	yes always	yes always	no	yes sometimes	yes sometimes	yes sometimes	yes sometimes	yes sometimes	yes always		yes always	yes always	yes sometimes	yes sometimes	yes sometimes	yes always	yes always	yes always	yes always		yes always	yes always	yes always	yes always	yes always	yes always	yes always		yes always	yes sometimes	yes sometimes	yes sometimes	yes always	yes always	yes sometimes
medical assistant	44	female	bachelor degree	4	no	yes always	yes always	yes always	yes always	yes always	yes always	yes always	yes always	yes sometimes	yes always	yes always	no	no	yes sometimes	yes sometimes	yes sometimes	yes sometimes	yes sometimes		yes sometimes	yes always	yes always	yes always	yes always	yes always	yes always	yes always	yes always		yes always	yes always	yes always	yes always	yes always	yes always	yes always		yes always	yes always	yes always	yes always	no	no	yes sometimes
pharmacist	36	male	bachelor degree	5	no	yes always	yes always	yes always	yes always	yes always	yes always	yes always	yes always	yes always	yes always	yes always	yes always	yes always	yes always	yes always	yes always	yes always	yes always		yes always	yes always	yes always	yes always	yes always	yes always	yes sometimes	yes sometimes	yes sometimes		yes sometimes	yes sometimes	yes sometimes	no	no	yes sometimes	yes sometimes		yes sometimes	yes sometimes	yes sometimes	yes always	yes sometimes	no	yes sometimes
pharmacist	37	male	bachelor degree	4	no	yes always	yes always	yes always	yes always	yes always	yes always	yes always	yes always	yes always	yes always	yes always	yes always	yes always	yes always	yes always	yes always	yes always	yes always		yes always	yes always	yes sometimes	yes sometimes	yes sometimes	yes sometimes	yes sometimes	yes sometimes	no		no	no	yes sometimes	no	yes sometimes	no	yes always		yes always	yes always	yes always	yes always	yes always	yes always	yes always
nurses	44	female	master degree	2	no	yes always	yes always	yes always	yes always	yes sometimes	yes sometimes	yes sometimes	yes sometimes	yes sometimes	yes sometimes	yes sometimes	yes sometimes	yes always	yes always	yes always	yes always	yes always	yes always		yes always	yes always	yes always	yes always	yes sometimes	yes sometimes	yes always	yes always	yes always		yes always	yes always	yes always	yes sometimes	yes sometimes	no	no		yes sometimes	yes sometimes	yes always	yes always	yes always	yes always	yes always
medical assistant	42	male	bachelor degree	6	no	yes always	yes always	yes always	yes always	yes always	yes always	yes sometimes	yes sometimes	no	yes sometimes	no	yes always	no	yes always	yes always	yes always	yes always	yes sometimes		yes always	yes always	yes always	yes always	yes always	yes always	no	yes sometimes	yes sometimes		yes sometimes	yes sometimes	no	no	no	no	no		yes always	yes always	yes always	yes always	yes sometimes	yes sometimes	yes always
laboratory technologist or technician	33	male	master degree	3	no	yes always	yes always	yes always	yes always	yes always	yes always	yes always	yes always	yes always	yes always	yes always	yes sometimes	yes sometimes	yes sometimes	yes always	yes always	yes always	yes sometimes		yes sometimes	yes sometimes	no	yes sometimes	no	yes always	yes always	yes sometimes	yes sometimes		yes always	no	no	yes sometimes	yes sometimes	yes sometimes	yes always		yes sometimes	yes always	no	yes sometimes	yes sometimes	yes sometimes	yes sometimes
dispensary techincian	31	female	professional diploma or degree	2	no	yes always	yes always	yes sometimes	yes always	yes always	yes always	yes sometimes	yes always	yes always	yes always	yes sometimes	yes sometimes	yes always	no	yes always	yes always	yes sometimes	yes sometimes		yes sometimes	yes always	yes always	yes always	no	yes sometimes	yes sometimes	yes sometimes	yes sometimes		yes always	no	no	no	yes always	yes sometimes	yes sometimes		yes sometimes	yes always	yes sometimes	no	no	yes sometimes	yes sometimes
nutrition officer	28	female	professional diploma or degree	2	no	yes always	yes always	yes always	yes always	yes always	yes always	yes always	yes sometimes	no	yes sometimes	yes sometimes	yes always	yes sometimes	yes always	yes always	yes always	yes always	yes always		yes always	no	yes sometimes	yes sometimes	yes sometimes	yes always	yes sometimes	yes always	yes sometimes		yes sometimes	yes sometimes	no	no	yes sometimes	no	yes always		no	yes always	no	no	no	no	yes always
district health information officer	39	male	bachelor degree	4	no	yes always	yes always	yes always	yes always	yes always	yes always	yes always	yes always	yes always	yes always	yes sometimes	yes sometimes	yes sometimes	yes sometimes	yes sometimes	yes sometimes	yes sometimes	yes sometimes		yes sometimes	yes sometimes	no	yes sometimes	no	yes sometimes	yes sometimes	yes sometimes	yes sometimes		yes always	no	yes sometimes	yes sometimes	no	yes sometimes	yes sometimes		yes always	no	yes sometimes	no	yes sometimes	no	no
disease control officers	45	male	bachelor degree	6	no	yes sometimes	yes sometimes	yes sometimes	yes always	yes always	yes always	yes always	yes sometimes	yes sometimes	yes always	yes always	yes always	yes sometimes	yes always	yes always	yes always	yes always	yes sometimes		yes always	no	yes always	yes always	yes sometimes	yes sometimes	yes always	yes always	yes always		yes always	no	yes sometimes	yes sometimes	no	yes always	yes sometimes		yes sometimes	no	no	yes always	no	yes always	no
public health nurse	51	female	bachelor degree	9	no	yes always	yes always	yes always	yes sometimes	yes sometimes	yes always	yes sometimes	yes always	yes always	yes always	yes sometimes	yes sometimes	yes always	yes always	yes always	yes always	yes always	yes always		yes always	yes always	yes always	yes always	yes sometimes	yes sometimes	yes sometimes	yes sometimes	yes sometimes		yes sometimes	yes sometimes	no	yes always	yes always	yes always	yes always		yes always	yes always	yes always	no	no	no	no
dispensary techincian	31	male	professional diploma or degree	4	no	yes sometimes	yes always	yes always	yes always	yes sometimes	yes always	yes sometimes	yes always	yes always	yes always	yes always	yes sometimes	yes sometimes	yes always	yes always	yes always	yes always	yes always		yes always	yes sometimes	yes sometimes	yes always	yes always	yes sometimes	yes sometimes	yes sometimes	yes sometimes		no	no	no	yes sometimes	no	yes always	yes sometimes		yes always	yes sometimes	no	no	yes always	yes sometimes	yes sometimes
laboratory technologist or technician	33	male	bachelor degree	3	no	yes always	yes always	yes always	yes always	yes always	yes always	yes always	yes always	yes always	yes always	yes always	yes always	yes always	yes always	yes always	yes always	yes always	yes always		yes sometimes	yes sometimes	yes sometimes	yes sometimes	no	no	yes sometimes	yes sometimes	yes sometimes		yes sometimes	yes always	yes always	yes always	yes sometimes	yes always	yes sometimes		yes sometimes	yes sometimes	yes sometimes	no	yes always	yes sometimes	yes sometimes
laboratory technologist or technician	25	male	master degree	3	no	yes always	yes always	yes always	yes always	yes always	yes sometimes	yes always	no	yes always	yes always	no	yes always	yes always	yes always	yes always	yes always	yes always	yes always		yes always	yes always	yes always	yes sometimes	no	yes sometimes	no	yes always	yes always		yes always	yes always	yes always	yes always	yes always	yes sometimes	yes always		yes always	yes sometimes	yes always	yes always	yes always	yes always	yes always
district health information officer	29	female	bachelor degree	5	no	yes sometimes	yes always	yes always	yes always	yes sometimes	yes always	yes always	yes sometimes	yes always	yes always	yes always	yes sometimes	yes sometimes	yes always	yes always	yes always	yes always	yes always		yes always	yes always	yes always	yes always	yes sometimes	yes sometimes	yes sometimes	yes always	no		yes always	yes sometimes	yes sometimes	yes always	yes always	yes always	yes always		yes always	yes always	yes always	yes always	no	no	yes sometimes
Doctor	39	male	others	2	no	yes always	yes always	yes always	yes always	yes sometimes	yes always	yes always	yes always	yes always	yes sometimes	yes sometimes	yes sometimes	yes sometimes	yes always	yes always	yes always	yes always	yes always		yes always	yes sometimes	yes always	yes sometimes	yes always	no	yes always	yes always	yes sometimes		yes sometimes	yes sometimes	yes always	yes sometimes	yes always	yes always	no		no	yes always	yes always	yes always	yes sometimes	yes sometimes	yes always
medical assistant	44	female	bachelor degree	1	no	yes always	yes always	yes always	yes always	yes always	yes always	yes always	yes always	yes always	yes always	yes always	yes always	yes always	yes always	yes always	yes always	yes always	yes always		yes always	yes always	yes sometimes	yes always	yes always	yes always	yes always	yes always	yes always		yes sometimes	yes sometimes	yes sometimes	yes sometimes	yes sometimes	yes sometimes	yes sometimes		yes always	yes always	yes always	yes always	yes always	yes always	yes always
pharmacist	28	male	bachelor degree	4	no	yes always	yes always	yes always	yes always	yes always	yes always	yes always	yes sometimes	yes always	yes always	yes sometimes	no	yes sometimes	yes sometimes	yes sometimes	yes always	yes always	yes always		yes always	yes always	yes sometimes	yes sometimes	yes sometimes	yes sometimes	yes sometimes	no	yes sometimes		yes sometimes	yes sometimes	yes sometimes	yes sometimes	yes sometimes	yes sometimes	yes sometimes		yes sometimes	yes sometimes	yes always	yes always	yes always	yes always	yes sometimes
laboratory technologist or technician	25	male	master degree	3	no	yes always	yes always	yes always	yes sometimes	yes always	yes always	yes always	yes always	yes always	yes always	yes always	yes always	yes always	yes always	yes sometimes	yes always	yes always	yes always		yes always	yes sometimes	yes always	yes sometimes	yes sometimes	yes sometimes	yes always	yes sometimes	yes sometimes		yes sometimes	yes always	yes always	yes sometimes	yes sometimes	yes always	yes sometimes		yes sometimes	yes always	yes always	yes sometimes	yes sometimes	yes always	no
district health information officer	29	female	bachelor degree	5	no	yes always	yes sometimes	yes always	yes always	yes always	yes always	yes always	yes always	yes sometimes	yes always	yes sometimes	yes sometimes	yes sometimes	yes always	yes always	yes always	yes always	yes always		yes sometimes	yes sometimes	no	yes always	yes always	no	yes sometimes	yes sometimes	yes sometimes		yes sometimes	yes sometimes	yes sometimes	yes sometimes	yes sometimes	yes sometimes	yes sometimes		yes always	yes always	yes sometimes	no	no	no	no
biostatistician	30	male	professional diploma or degree	3	no	yes always	yes always	yes always	yes always	yes always	yes sometimes	yes sometimes	yes sometimes	no	yes always	yes always	yes always	no	no	yes always	yes always	yes always	no		yes always	yes always	no	yes always	yes sometimes	yes sometimes	yes always	yes always	yes always		yes sometimes	yes sometimes	yes always	yes sometimes	yes always	yes always	yes always		yes always	yes always	yes sometimes	no	no	yes sometimes	yes always
community health nurse	29	male	professional diploma or degree	4	no	yes always	yes always	yes always	yes always	yes always	yes always	yes sometimes	yes sometimes	yes always	yes always	yes always	yes sometimes	yes always	yes always	yes always	yes always	yes always	yes sometimes		yes sometimes	yes always	no	yes always	yes always	yes sometimes	yes sometimes	yes always	yes always		no	yes sometimes	yes sometimes	no	yes always	yes sometimes	no		yes always	yes sometimes	no	no	yes always	no	no
nurses	41	male	professional diploma or degree	2	no	yes always	yes sometimes	yes always	yes always	yes always	yes sometimes	yes sometimes	yes always	yes sometimes	yes always	yes always	yes always	yes sometimes	yes sometimes	yes always	yes always	yes always	yes always		yes always	yes always	yes sometimes	yes sometimes	yes sometimes	yes always	no	yes sometimes	yes sometimes		yes always	no	no	yes sometimes	yes always	yes sometimes	yes always		yes sometimes	yes always	yes sometimes	no	no	no	no
biostatistician	39	male	others	2	no	yes always	yes always	yes always	yes always	yes always	yes always	yes always	yes sometimes	yes always	no	yes always	no	no	yes always	yes always	yes always	yes always	yes always		yes sometimes	yes always	yes sometimes	yes sometimes	yes always	yes always	yes sometimes	no	yes always		yes always	yes always	yes always	yes always	yes always	yes always	yes always		yes always	yes always	no	no	yes always	yes always	no
medical assistant	44	female	bachelor degree	1	no	yes always	yes always	yes always	yes always	yes always	yes always	yes always	yes always	yes always	yes always	yes always	yes always	yes always	yes always	yes always	yes always	yes always	yes always		yes always	yes sometimes	yes sometimes	yes sometimes	yes sometimes	yes sometimes	yes sometimes	no	yes sometimes		yes always	yes sometimes	yes sometimes	yes sometimes	yes sometimes	yes sometimes	yes sometimes		no	yes always	yes sometimes	no	no	no	no
pharmacist	28	male	bachelor degree	4	no	yes sometimes	yes sometimes	yes always	yes always	yes always	yes always	yes always	yes always	yes always	yes always	yes always	yes sometimes	yes sometimes	yes sometimes	yes sometimes	yes sometimes	yes sometimes	yes sometimes		yes sometimes	yes sometimes	no	yes sometimes	no	yes sometimes	yes sometimes	yes sometimes	yes sometimes		yes always	no	yes sometimes	yes sometimes	yes sometimes	yes sometimes	yes sometimes		yes always	no	yes sometimes	no	no	no	no
laboratory technologist or technician	25	male	master degree	3	no	yes always	yes always	yes always	yes always	yes always	yes always	yes always	yes sometimes	yes sometimes	yes sometimes	yes always	yes always	yes always	yes always	yes always	yes always	yes always	yes sometimes		yes sometimes	yes always	yes sometimes	yes always	yes sometimes	yes always	yes always	yes always	yes always		yes sometimes	yes always	yes always	yes always	yes always	yes always	yes always		yes always	yes sometimes	yes sometimes	yes always	yes always	yes always	yes always
district health information officer	29	female	bachelor degree	5	no	yes always	yes always	yes always	yes always	yes always	yes always	yes always	yes always	yes always	yes always	yes always	yes sometimes	yes sometimes	yes sometimes	yes always	yes always	yes always	yes sometimes		yes sometimes	yes sometimes	no	yes sometimes	no	yes always	yes always	yes sometimes	yes sometimes		yes always	no	no	yes sometimes	yes sometimes	yes sometimes	yes always		yes sometimes	yes always	no	yes sometimes	yes sometimes	yes sometimes	yes sometimes
biostatistician	30	male	professional diploma or degree	3	no	yes always	yes always	yes always	yes always	yes always	yes always	yes always	yes sometimes	yes sometimes	yes always	yes always	yes sometimes	yes sometimes	yes always	yes always	yes always	yes sometimes	yes always		yes always	yes always	no	yes always	yes sometimes	yes sometimes	yes sometimes	yes always	yes sometimes		yes sometimes	no	yes always	no	yes always	no	no		yes sometimes	yes sometimes	no	yes sometimes	yes sometimes	yes sometimes	yes always
community health nurse	29	male	professional diploma or degree	4	no	yes always	yes always	yes always	yes always	yes always	yes always	yes always	yes sometimes	no	yes always	yes always	yes sometimes	yes sometimes	yes always	yes always	yes always	no	yes always		yes always	yes always	no	yes always	yes always	yes sometimes	yes sometimes	yes always	yes sometimes		yes sometimes	no	no	yes sometimes	no	yes always	no		yes always	no	no	yes sometimes	yes sometimes	no	yes always
nurses	41	male	professional diploma or degree	2	no	yes always	yes sometimes	yes always	yes always	yes always	yes sometimes	yes sometimes	yes always	yes sometimes	yes always	yes always	yes always	yes sometimes	yes sometimes	yes always	yes always	yes always	yes always		yes always	yes always	yes sometimes	yes sometimes	yes sometimes	yes always	no	yes sometimes	yes sometimes		yes always	no	no	yes sometimes	yes always	yes sometimes	yes always		yes sometimes	yes always	yes sometimes	no	no	no	no
laboratory technologist or technician	25	male	master degree	3	no	yes always	yes always	yes always	yes always	yes always	yes always	yes always	yes sometimes	yes sometimes	yes always	yes always	yes always	yes sometimes	yes always	yes always	yes always	yes always	yes always		yes sometimes	yes always	no	yes always	yes always	yes sometimes	yes sometimes	yes always	yes always		yes always	no	yes sometimes	yes sometimes	no	yes always	yes sometimes		no	yes always	yes sometimes	no	no	yes always	no
district health information officer	29	female	bachelor degree	5	no	yes always	yes sometimes	yes always	yes always	yes always	yes always	yes always	yes always	yes sometimes	yes always	yes sometimes	yes sometimes	yes sometimes	yes always	yes always	yes always	yes always	yes always		yes sometimes	yes sometimes	no	yes always	yes always	no	yes sometimes	yes sometimes	yes sometimes		yes always	yes sometimes	yes sometimes	yes sometimes	yes always	yes sometimes	yes sometimes		yes always	yes always	yes sometimes	no	no	no	no
biostatistician	39	male	others	2	no	yes always	yes sometimes	yes always	yes always	yes always	yes always	yes always	yes always	yes sometimes	yes always	yes sometimes	yes sometimes	yes sometimes	yes always	yes always	yes always	yes always	yes always		yes sometimes	yes sometimes	no	yes always	yes always	no	yes sometimes	yes sometimes	yes sometimes		yes sometimes	yes sometimes	yes sometimes	yes sometimes	yes sometimes	yes sometimes	yes sometimes		yes always	yes always	yes sometimes	no	no	no	no
medical assistant	44	female	bachelor degree	1	no	yes always	yes always	yes always	yes always	yes always	yes sometimes	yes sometimes	yes sometimes	no	yes always	yes always	yes always	no	no	yes always	yes always	yes always	no		yes always	yes always	no	yes always	yes sometimes	yes sometimes	yes always	yes always	yes always		yes sometimes	yes sometimes	yes always	yes sometimes	yes always	yes always	yes always		yes always	yes always	yes sometimes	no	no	yes sometimes	yes always
pharmacist	28	male	bachelor degree	4	no	yes always	yes always	yes always	yes always	yes always	yes always	yes always	yes sometimes	yes always	yes always	yes always	yes sometimes	yes always	yes always	yes always	yes always	yes always	yes sometimes		yes sometimes	yes always	no	yes always	yes always	yes sometimes	yes sometimes	yes always	yes always		no	yes sometimes	yes sometimes	no	yes always	yes sometimes	no		yes always	yes sometimes	no	no	yes always	no	no
laboratory technologist or technician	25	male	master degree	3	no	yes always	yes sometimes	yes always	yes always	yes always	yes sometimes	yes sometimes	yes always	yes sometimes	yes always	yes always	yes always	yes sometimes	yes sometimes	yes always	yes always	yes always	yes always		yes always	yes always	yes sometimes	yes sometimes	yes sometimes	yes always	no	yes sometimes	yes sometimes		yes always	no	no	yes sometimes	yes always	yes sometimes	yes always		yes sometimes	yes always	yes sometimes	no	no	no	no
district health information officer	29	female	bachelor degree	5	no	yes always	yes always	yes always	yes always	yes always	yes always	yes always	yes sometimes	yes always	no	yes always	no	no	yes always	yes always	yes always	yes always	yes always		yes sometimes	yes always	yes sometimes	yes sometimes	yes always	yes always	yes sometimes	no	yes always		yes always	yes always	yes always	yes always	yes always	yes always	yes always		yes always	yes always	no	no	yes always	yes always	no
biostatistician	30	male	professional diploma or degree	3	no	yes always	yes always	yes always	yes always	yes always	yes always	yes always	yes always	yes always	yes always	yes always	yes always	yes always	yes always	yes always	yes always	yes always	yes always		yes always	yes sometimes	yes sometimes	yes sometimes	yes sometimes	yes sometimes	yes sometimes	no	yes sometimes		yes always	yes sometimes	yes sometimes	yes sometimes	yes sometimes	yes sometimes	yes sometimes		no	yes always	yes sometimes	no	no	no	no
community health nurse	29	male	professional diploma or degree	4	no	yes sometimes	yes sometimes	yes always	yes always	yes always	yes always	yes always	yes always	yes always	yes always	yes always	yes sometimes	yes sometimes	yes sometimes	yes sometimes	yes sometimes	yes sometimes	yes sometimes		yes sometimes	yes sometimes	no	yes sometimes	no	yes sometimes	yes sometimes	yes sometimes	yes sometimes		yes always	no	yes sometimes	yes sometimes	yes sometimes	yes sometimes	yes sometimes		yes always	no	yes sometimes	no	no	no	no
nurses	41	male	professional diploma or degree	2	no	yes always	yes always	yes always	yes always	yes always	yes always	yes always	yes sometimes	yes sometimes	yes sometimes	yes always	yes always	yes always	yes always	yes always	yes always	yes always	yes sometimes		yes sometimes	yes always	yes sometimes	yes always	yes sometimes	yes always	yes always	yes always	yes always		yes sometimes	yes always	yes always	yes always	yes always	yes always	yes always		yes always	yes sometimes	yes sometimes	yes always	yes always	yes always	yes always
hospital health information officer	39	male	others	2	no	yes always	yes always	yes always	yes always	yes always	yes always	yes always	yes always	yes always	yes always	yes always	yes sometimes	yes sometimes	yes sometimes	yes always	yes always	yes always	yes sometimes		yes sometimes	yes sometimes	no	yes sometimes	no	yes always	yes always	yes sometimes	yes sometimes		yes always	no	no	yes sometimes	yes sometimes	yes sometimes	yes always		yes sometimes	yes always	no	yes sometimes	yes sometimes	yes sometimes	yes sometimes
nurses	44	female	bachelor degree	1	no	yes always	yes always	yes always	yes always	yes always	yes always	yes always	yes sometimes	yes sometimes	yes always	yes always	yes sometimes	yes sometimes	yes always	yes always	yes always	yes sometimes	yes always		yes always	yes always	no	yes always	yes sometimes	yes sometimes	yes sometimes	yes always	yes sometimes		yes sometimes	no	yes always	no	yes always	no	no		yes sometimes	yes sometimes	no	yes sometimes	yes sometimes	yes sometimes	yes always
pharmacist	28	male	bachelor degree	4	no	yes always	yes always	yes always	yes always	yes always	yes always	yes always	yes sometimes	no	yes always	yes always	yes sometimes	yes sometimes	yes always	yes always	yes always	no	yes always		yes always	yes always	no	yes always	yes always	yes sometimes	yes sometimes	yes always	yes sometimes		yes sometimes	no	no	yes sometimes	no	yes always	no		yes always	no	no	yes sometimes	yes sometimes	no	yes always
laboratory technologist or technician	25	male	master degree	3	no	yes always	yes sometimes	yes always	yes always	yes always	yes sometimes	yes sometimes	yes always	yes sometimes	yes always	yes always	yes always	yes sometimes	yes sometimes	yes always	yes always	yes always	yes always		yes always	yes always	yes sometimes	yes sometimes	yes sometimes	yes always	no	yes sometimes	yes sometimes		yes always	no	no	yes sometimes	yes always	yes sometimes	yes always		yes sometimes	yes always	yes sometimes	no	no	no	no
district health information officer	29	female	bachelor degree	5	no	yes always	yes always	yes always	yes always	yes always	yes always	yes always	yes sometimes	yes sometimes	yes always	yes always	yes always	yes sometimes	yes always	yes always	yes always	yes always	yes always		yes sometimes	yes always	no	yes always	yes always	yes sometimes	yes sometimes	yes always	yes always		yes always	no	yes sometimes	yes sometimes	no	yes always	yes sometimes		no	yes always	yes sometimes	no	no	yes always	no
biostatistician	30	male	professional diploma or degree	3	no	yes always	yes sometimes	yes always	yes always	yes always	yes always	yes always	yes always	yes sometimes	yes always	yes sometimes	yes sometimes	yes sometimes	yes always	yes always	yes always	yes always	yes always		yes sometimes	yes sometimes	no	yes always	yes always	no	yes sometimes	yes sometimes	yes sometimes		yes always	yes sometimes	yes sometimes	yes sometimes	yes always	yes sometimes	yes sometimes		yes always	yes always	yes sometimes	no	no	no	no
community health nurse	29	male	professional diploma or degree	4	no	yes always	yes always	yes always	yes always	yes always	yes always	yes always	yes sometimes	no	yes always	yes always	yes sometimes	yes sometimes	yes always	yes always	yes always	yes sometimes	yes always		yes always	yes always	no	yes always	yes sometimes	yes sometimes	yes sometimes	yes always	yes sometimes		yes sometimes	yes sometimes	no	yes sometimes	yes sometimes	no	yes always		no	yes always	no	no	yes sometimes	yes sometimes	no
nurses	41	male	professional diploma or degree	2	no	yes always	yes always	yes always	yes always	yes always	yes always	yes always	yes sometimes	yes sometimes	yes always	yes always	yes always	yes sometimes	yes always	yes always	yes always	yes always	yes always		yes sometimes	yes always	no	yes always	yes always	yes sometimes	yes sometimes	yes always	yes always		yes always	no	yes sometimes	yes sometimes	no	yes always	yes sometimes		no	yes always	yes sometimes	no	no	yes always	no
laboratory technologist or technician	25	male	master degree	3	no	yes always	yes always	yes always	yes always	yes always	yes always	yes always	yes always	yes always	yes always	yes always	yes always	yes always	yes always	yes always	yes always	yes always	yes always		yes always	yes always	yes sometimes	yes always	yes sometimes	yes always	yes sometimes	yes always	yes always		yes sometimes	yes sometimes	yes sometimes	yes sometimes	yes always	yes always	yes always		yes sometimes	yes always	yes sometimes	no	no	no	no
district health information officer	29	female	bachelor degree	5	no	yes always	yes always	yes always	yes always	yes always	yes sometimes	yes sometimes	yes always	yes sometimes	yes always	yes always	yes always	yes sometimes	yes sometimes	yes always	yes always	yes always	yes always		yes always	yes always	yes sometimes	yes sometimes	yes sometimes	yes always	no	yes sometimes	yes sometimes		yes always	no	no	yes sometimes	yes always	yes sometimes	yes always		yes sometimes	yes always	yes sometimes	no	no	no	no
hospital health information officer	39	male	others	2	no	yes always	yes always	yes always	yes always	yes always	yes always	yes always	yes always	yes always	yes always	yes always	yes always	yes sometimes	yes always	yes always	yes always	yes always	yes always		yes always	yes always	no	yes always	no	yes always	yes sometimes	yes sometimes	yes always		yes always	yes always	no	no	yes always	yes always	yes always		yes always	yes sometimes	no	yes sometimes	no	no	yes sometimes
nurses	44	female	bachelor degree	1	no	yes always	yes always	yes always	yes always	yes always	yes sometimes	yes always	yes sometimes	yes sometimes	yes sometimes	yes always	yes always	no	yes sometimes	yes always	yes always	yes always	yes sometimes		yes sometimes	yes sometimes	yes always	no	no	no	yes sometimes	yes sometimes	yes always		yes always	yes always	no	yes sometimes	no	yes always	yes sometimes		yes always	yes sometimes	yes sometimes	yes sometimes	yes sometimes	yes sometimes	yes sometimes
pharmacist	28	male	bachelor degree	4	no	yes always	yes always	yes sometimes	yes always	yes always	yes always	yes always	yes always	yes sometimes	yes always	yes always	no	yes sometimes	yes always	yes always	yes always	yes always	yes sometimes		yes always	yes always	no	yes sometimes	yes sometimes	yes sometimes	yes sometimes	yes sometimes	yes always		yes always	no	yes sometimes	yes sometimes	yes sometimes	yes always	yes sometimes		yes sometimes	no	no	no	no	no	no
laboratory technologist or technician	25	male	master degree	3	no	yes always	yes always	yes always	yes always	yes always	yes sometimes	yes always	yes sometimes	yes always	yes always	yes sometimes	no	yes sometimes	yes always	yes sometimes	yes sometimes	yes sometimes	yes always		yes always	no	yes always	no	yes sometimes	yes sometimes	yes always	yes always	no		yes sometimes	no	yes sometimes	yes always	yes sometimes	yes always	yes always		yes always	no	no	yes sometimes	yes sometimes	yes sometimes	yes always
district health information officer	29	female	bachelor degree	5	no	yes always	yes always	yes always	yes always	yes always	yes always	yes always	yes always	yes always	yes always	yes always	yes always	yes always	yes always	yes always	yes always	yes always	yes always		yes always	yes always	yes always	yes always	yes always	yes always	yes always	yes always	yes always		yes always	yes always	no	no	yes always	yes always	yes always		yes sometimes	yes sometimes	yes sometimes	yes always	yes always	yes always	yes always
biostatistician	30	male	professional diploma or degree	3	no	yes sometimes	yes always	yes always	yes always	yes always	yes always	yes always	yes always	yes sometimes	yes always	yes always	no	yes sometimes	yes always	yes always	yes sometimes	no	yes sometimes		yes sometimes	yes always	no	yes always	no	yes always	yes always	no	yes always		yes always	no	no	yes always	no	no	yes sometimes		yes sometimes	yes always	no	no	no	no	yes always
community health nurse	29	male	professional diploma or degree	4	no	yes always	yes always	yes always	yes always	yes always	yes always	yes always	yes always	yes always	yes always	yes always	yes sometimes	yes sometimes	yes sometimes	yes sometimes	yes sometimes	yes sometimes	yes sometimes		yes sometimes	yes sometimes	no	yes sometimes	no	yes sometimes	yes sometimes	yes sometimes	yes sometimes		yes always	no	yes sometimes	yes sometimes	yes sometimes	yes sometimes	yes sometimes		no	no	yes sometimes	no	no	no	yes sometimes
nurses	41	male	professional diploma or degree	2	no	yes always	yes always	yes always	yes always	yes always	yes always	yes always	yes sometimes	yes sometimes	yes sometimes	yes always	yes always	yes always	yes always	yes always	yes always	yes always	yes sometimes		yes sometimes	yes always	no	yes always	yes sometimes	yes always	yes always	yes sometimes	yes sometimes		yes always	yes sometimes	yes sometimes	yes always	yes always	yes always	yes always		yes always	yes sometimes	yes sometimes	yes always	yes always	yes always	yes always
hospital health information officer	39	male	others	2	no	yes always	yes always	yes always	yes always	yes always	yes sometimes	yes always	yes always	no	yes always	yes always	no	yes always	yes always	yes always	yes always	yes always	yes always		yes always	yes always	yes always	yes always	yes sometimes	no	yes sometimes	no	yes always		yes always	yes always	yes always	yes always	yes sometimes	yes always	yes always		yes sometimes	yes always	yes always	yes sometimes	yes always	yes always	yes always
nurses	44	female	bachelor degree	1	no	yes sometimes	yes always	yes always	yes always	yes always	yes always	yes always	yes sometimes	yes sometimes	yes always	yes always	yes always	yes always	yes always	yes always	yes always	yes sometimes	yes always		yes sometimes	yes sometimes	yes sometimes	no	yes sometimes	yes sometimes	yes sometimes	yes sometimes	yes sometimes		yes always	yes sometimes	no	yes always	yes sometimes	yes always	yes always		yes sometimes	yes sometimes	no	no	no	no	no
pharmacist	28	male	bachelor degree	4	no	yes sometimes	yes sometimes	yes sometimes	yes always	yes always	yes always	yes always	yes always	yes always	yes always	yes always	yes always	yes always	yes always	yes always	yes always	yes always	yes always		yes always	yes always	no	yes sometimes	yes sometimes	yes sometimes	yes sometimes	yes always	yes sometimes		yes always	yes always	yes sometimes	yes sometimes	yes sometimes	yes always	yes always		no	yes sometimes	no	no	yes always	no	no
biostatistician	30	male	professional diploma or degree	3	no	yes always	yes always	yes always	yes always	yes always	yes always	yes always	yes always	yes always	yes always	yes always	yes always	yes always	yes always	yes always	yes always	yes always	yes always		yes always	yes always	yes always	yes always	yes sometimes	yes sometimes	yes always	yes sometimes	yes sometimes		yes always	yes always	yes always	yes sometimes	yes always	yes always	yes always		no	yes sometimes	no	no	yes always	no	no
community health nurse	29	male	professional diploma or degree	1	no	yes always	yes always	yes always	yes always	yes always	yes sometimes	yes always	yes sometimes	yes always	yes sometimes	yes always	yes sometimes	yes always	yes always	yes sometimes	yes always	yes sometimes	yes sometimes		yes always	yes always	yes sometimes	yes always	no	no	yes sometimes	yes sometimes	yes sometimes		yes always	yes always	yes always	yes always	yes sometimes	yes always	yes always		no	yes sometimes	yes always	yes sometimes	yes always	yes always	yes sometimes
nurses	32	female	professional diploma or degree	3	no	yes always	yes always	yes always	yes always	yes always	yes always	yes always	yes always	yes always	yes always	yes always	yes always	yes sometimes	yes always	yes always	yes always	yes always	yes always		yes always	yes always	yes sometimes	yes always	yes always	yes always	yes always	yes always	yes always		yes sometimes	yes sometimes	yes sometimes	yes always	yes always	yes always	yes always		yes always	yes always	yes always	no	no	yes always	no
community health nurse	27	male	professional diploma or degree	1	no	yes always	yes always	yes always	yes always	yes always	yes always	yes sometimes	yes always	yes always	yes always	yes always	yes always	yes sometimes	yes sometimes	yes always	yes always	yes always	yes sometimes		yes always	yes always	no	yes always	yes sometimes	yes sometimes	yes always	yes sometimes	no		yes sometimes	yes sometimes	yes sometimes	yes sometimes	yes always	yes sometimes	yes always		no	yes always	yes always	yes sometimes	yes always	yes sometimes	yes sometimes
disease control officers	29	female	professional diploma or degree	2	no	yes always	yes sometimes	yes always	yes always	yes always	yes always	yes always	yes always	yes sometimes	yes always	yes always	yes sometimes	yes sometimes	yes always	yes always	yes always	yes sometimes	yes always		yes always	yes always	no	yes always	no	yes sometimes	yes sometimes	yes sometimes	yes sometimes		no	no	no	no	yes sometimes	yes sometimes	no		yes always	yes always	yes sometimes	yes always	yes sometimes	no	yes sometimes
nurses	29	male	professional diploma or degree	1	no	yes always	yes always	yes always	yes always	yes always	yes sometimes	yes sometimes	yes always	yes always	yes always	yes always	yes always	no	yes always	yes always	yes always	yes always	yes sometimes		yes always	yes always	yes sometimes	yes sometimes	no	yes sometimes	yes always	yes always	yes sometimes		yes always	yes sometimes	no	no	yes sometimes	yes sometimes	yes always		no	yes sometimes	yes sometimes	no	yes sometimes	yes sometimes	no
nurses	26	male	professional diploma or degree	1	no	yes always	yes always	yes always	yes always	yes always	yes always	yes always	yes always	no	yes always	yes always	yes sometimes	no	yes sometimes	yes always	yes always	yes sometimes	yes sometimes		yes sometimes	yes always	no	yes always	no	yes sometimes	yes sometimes	yes sometimes	no		yes sometimes	yes sometimes	yes sometimes	yes sometimes	yes always	yes sometimes	yes sometimes		yes always	no	no	no	no	no	no
nurses	28	male	professional diploma or degree	6	no	yes always	yes always	yes always	yes always	yes always	no	yes always	no	no	yes always	yes always	yes always	no	yes sometimes	yes always	yes always	yes sometimes	no		yes sometimes	yes always	no	yes always	no	yes always	yes sometimes	yes always	no		yes sometimes	yes sometimes	yes sometimes	yes always	yes always	yes sometimes	yes always		no	yes always	no	no	no	yes sometimes	no
nurses	28	male	professional diploma or degree	1	no	yes always	yes always	yes always	yes always	yes always	no	no	no	no	yes sometimes	yes always	yes always	yes sometimes	yes always	yes always	yes always	yes always	yes always		yes always	yes always	yes sometimes	yes always	yes sometimes	yes always	yes always	yes always	yes always		yes always	yes always	yes always	yes always	yes always	no	yes always		no	no	yes always	no	yes sometimes	no	no
nurses	38	male	professional diploma or degree	1	no	yes always	yes always	yes always	yes always	yes always	yes always	yes sometimes	yes always	yes sometimes	yes always	yes always	yes always	yes sometimes	yes always	yes always	yes always	yes always	yes always		yes always	yes always	no	yes always	no	yes sometimes	yes sometimes	yes always	yes always		no	yes sometimes	no	yes sometimes	yes always	yes sometimes	yes sometimes		yes sometimes	yes sometimes	yes sometimes	no	no	no	yes sometimes
nurses	26	female	others	1	no	yes sometimes	yes always	yes always	yes always	yes always	yes sometimes	yes always	yes always	yes always	yes always	yes sometimes	yes sometimes	no	yes always	yes always	yes always	yes always	yes sometimes		yes sometimes	yes sometimes	yes sometimes	yes sometimes	no	no	yes always	yes always	yes always		yes always	yes always	no	no	yes always	yes sometimes	yes always		yes sometimes	yes sometimes	yes always	yes always	no	yes sometimes	yes sometimes
nurses	28	female	professional diploma or degree	1	no	yes always	yes always	yes always	yes always	yes always	yes always	yes always	yes sometimes	yes sometimes	yes always	yes always	yes always	yes sometimes	yes always	yes always	yes always	yes sometimes	yes always		yes always	yes always	yes always	yes always	yes always	yes always	yes sometimes	yes always	yes always		yes always	yes always	yes sometimes	yes always	yes always	yes always	yes always		yes sometimes	yes always	yes always	no	yes always	yes always	yes sometimes
nurses	27	male	bachelor degree	1	no	yes always	yes always	yes always	yes always	yes always	yes sometimes	yes sometimes	yes sometimes	yes sometimes	yes always	yes always	yes always	yes sometimes	yes always	yes sometimes	yes sometimes	yes always	yes always		yes sometimes	yes always	no	yes always	no	yes sometimes	yes sometimes	yes sometimes	yes sometimes		yes always	no	no	yes always	yes sometimes	yes always	no		no	yes always	no	no	yes always	yes always	no
nurses	35	male	professional diploma or degree	11	no	yes always	yes sometimes	yes always	yes always	yes always	yes always	yes always	yes always	yes sometimes	yes always	yes always	yes sometimes	yes sometimes	yes always	yes always	yes always	yes sometimes	yes sometimes		yes sometimes	yes always	yes sometimes	yes always	no	yes sometimes	yes sometimes	yes always	yes always		yes always	no	no	no	yes sometimes	yes sometimes	yes sometimes		yes always	yes always	no	no	no	no	no
nurses	27	male	professional diploma or degree	1	no	yes always	yes sometimes	yes always	yes always	yes always	yes always	yes always	no	no	yes always	yes always	yes sometimes	yes sometimes	yes sometimes	yes always	yes always	yes always	yes always		yes sometimes	yes sometimes	yes sometimes	yes always	yes sometimes	yes sometimes	yes sometimes	yes always	yes always		yes sometimes	yes sometimes	yes sometimes	yes sometimes	yes always	yes always	yes always		yes always	yes always	yes always	no	yes sometimes	yes always	no
midwife	39	male	professional diploma or degree	10	no	yes always	yes always	yes always	yes always	yes always	yes sometimes	yes always	yes sometimes	yes always	yes always	yes always	yes always	yes always	yes always	yes always	yes always	yes always	yes always		yes always	yes always	yes sometimes	yes always	yes sometimes	yes sometimes	yes always	yes always	yes always		yes sometimes	yes sometimes	yes always	no	yes always	yes always	yes always		yes sometimes	yes always	yes sometimes	no	yes always	no	no
nurses	25	female	bachelor degree	1	no	yes always	yes always	yes always	yes always	yes always	yes always	yes sometimes	yes sometimes	yes sometimes	yes always	yes always	yes sometimes	yes sometimes	yes always	yes always	yes sometimes	yes always	yes always		yes always	yes sometimes	yes always	yes sometimes	yes sometimes	yes always	yes always	yes always	yes sometimes		yes always	yes sometimes	yes always	yes sometimes	yes sometimes	yes sometimes	yes sometimes		yes always	yes always	yes sometimes	yes sometimes	yes sometimes	yes sometimes	yes always
nurses	31	male	bachelor degree	1	no	yes always	yes always	yes always	yes always	yes always	yes sometimes	yes sometimes	yes sometimes	yes sometimes	yes always	yes always	yes always	yes sometimes	yes sometimes	yes always	yes always	yes sometimes	yes always		yes always	yes always	no	yes sometimes	no	no	yes always	yes always	yes sometimes		no	no	yes sometimes	yes sometimes	yes always	yes sometimes	no		yes sometimes	yes sometimes	yes sometimes	no	no	yes sometimes	no
disease control officers	34	male	professional diploma or degree	7	no	yes always	yes always	yes always	yes always	yes always	yes always	yes always	yes always	yes always	yes always	yes always	yes always	yes always	yes always	yes always	yes always	yes always	yes always		yes always	yes always	yes sometimes	yes always	yes sometimes	yes always	yes always	yes always	yes always		yes always	no	yes always	yes sometimes	yes always	yes always	yes always		yes sometimes	yes always	yes sometimes	yes always	yes sometimes	yes sometimes	yes sometimes
nurses	26	male	professional diploma or degree	1	no	no	yes sometimes	yes sometimes	yes always	yes always	yes sometimes	yes always	yes sometimes	yes always	yes sometimes	yes always	yes always	no	no	yes sometimes	yes always	no	no		yes sometimes	yes always	yes always	yes always	yes always	yes always	yes sometimes	yes always	yes sometimes		yes sometimes	yes sometimes	yes sometimes	yes sometimes	yes always	yes sometimes	yes always		yes always	yes always	yes always	no	yes always	yes sometimes	no
nurses	34	male	professional diploma or degree	3	no	yes always	yes sometimes	yes always	yes always	yes always	no	yes always	no	yes sometimes	yes always	yes always	yes sometimes	no	yes sometimes	yes sometimes	yes always	yes always	yes sometimes		yes sometimes	yes sometimes	no	yes always	no	yes sometimes	yes sometimes	yes sometimes	yes sometimes		yes always	no	yes always	yes sometimes	yes sometimes	yes sometimes	yes sometimes		yes sometimes	yes always	yes sometimes	no	no	no	yes sometimes
nurses	31	male	professional diploma or degree	1	no	yes sometimes	yes sometimes	yes sometimes	yes always	yes always	yes sometimes	yes always	yes sometimes	no	yes sometimes	yes sometimes	yes always	no	yes sometimes	yes sometimes	yes always	yes always	yes sometimes		yes sometimes	yes always	no	yes sometimes	yes always	yes always	yes sometimes	yes always	yes sometimes		yes always	yes sometimes	yes always	yes sometimes	yes sometimes	yes always	yes sometimes		yes always	yes always	yes sometimes	yes sometimes	yes sometimes	yes always	yes always
nurses	25	female	professional diploma or degree	1	no	yes always	yes sometimes	yes always	yes always	yes always	yes always	no	no	yes always	yes always	yes always	yes always	yes always	yes always	yes sometimes	yes always	yes always	yes always		yes always	yes always	yes sometimes	yes always	yes sometimes	yes always	yes sometimes	yes always	yes always		yes always	yes always	yes always	yes sometimes	yes always	yes always	yes always		yes always	yes always	yes always	no	yes always	yes always	yes always
nurses	30	female	others	1	no	yes always	yes always	yes always	yes always	yes always	yes always	yes always	yes always	yes always	yes always	yes always	yes always	yes always	yes always	yes always	yes always	yes always	yes always		yes always	yes always	yes always	yes always	yes always	yes always	yes always	yes always	yes always		yes always	yes always	yes always	yes always	yes always	yes always	yes always		yes always	yes always	yes always	yes always	yes always	yes always	yes always
nurses	26	male	others	1	no	yes sometimes	yes always	yes always	yes always	yes always	yes always	yes always	yes always	yes always	yes always	yes sometimes	yes always	yes always	yes always	yes always	yes always	yes always	yes always		yes always	yes always	yes sometimes	yes always	yes sometimes	yes sometimes	yes sometimes	yes always	yes always		yes always	yes always	yes sometimes	yes always	yes always	yes always	yes always		yes always	yes sometimes	yes always	no	no	no	no
nurses	28	male	professional diploma or degree	1	no	yes sometimes	yes always	yes always	yes always	yes always	yes always	yes always	yes always	yes sometimes	yes always	yes always	yes sometimes	no	no	yes always	yes always	yes always	yes sometimes		yes sometimes	yes always	no	yes always	no	yes sometimes	no	yes sometimes	yes sometimes		yes always	no	no	yes sometimes	yes always	yes sometimes	no		yes sometimes	yes sometimes	no	no	no	no	no
nurses	30	female	JSS/SHS	1	no	yes sometimes	yes always	yes always	yes always	yes always	yes always	no	yes always	no	yes always	yes always	yes sometimes	no	yes always	yes always	yes always	yes always	yes sometimes		yes always	yes always	no	yes always	no	yes sometimes	yes always	yes always	yes always		yes always	yes always	yes sometimes	yes sometimes	yes always	yes always	yes always		yes sometimes	no	yes always	yes sometimes	yes sometimes	no	yes always
nurses	28	male	others	1	no	yes always	yes sometimes	yes always	yes always	yes always	yes sometimes	yes sometimes	yes sometimes	yes always	yes always	yes always	yes sometimes	yes sometimes	yes sometimes	yes always	yes always	yes always	yes sometimes		yes always	yes always	yes sometimes	yes always	yes sometimes	yes always	yes sometimes	yes always	yes sometimes		yes sometimes	yes sometimes	yes sometimes	yes sometimes	yes sometimes	yes always	yes always		yes sometimes	yes always	yes sometimes	yes sometimes	yes always	yes always	yes sometimes
midwife	34	female	professional diploma or degree	3	no	yes always	yes always	yes always	yes always	yes always	yes always	yes always	yes always	yes always	yes always	yes always	yes always	yes always	yes always	yes always	yes always	yes always	yes always		yes always	yes sometimes	yes sometimes	yes sometimes	yes always	yes always	yes always	yes always	yes sometimes		yes always	yes sometimes	yes sometimes	yes always	yes always	yes always	yes always		yes always	yes always	yes sometimes	no	yes sometimes	yes sometimes	yes sometimes
community health nurse	27	female	professional diploma or degree	1	no	yes always	yes sometimes	no	yes sometimes	yes always	no	yes sometimes	yes always	yes sometimes	yes sometimes	yes always	yes always	yes always	no	yes always	yes always	yes always	yes sometimes		yes always	yes sometimes	no	yes sometimes	yes always	yes always	yes always	yes always	yes sometimes		yes sometimes	yes sometimes	yes sometimes	yes always	yes always	yes sometimes	yes always		no	yes always	yes always	no	yes always	yes sometimes	yes sometimes
midwife	32	female	professional diploma or degree	1	no	yes always	yes always	yes always	yes sometimes	yes sometimes	yes always	yes sometimes	yes sometimes	yes sometimes	yes sometimes	no	yes sometimes	yes sometimes	yes sometimes	yes always	yes always	yes sometimes	yes sometimes		yes sometimes	yes sometimes	yes sometimes	yes sometimes	yes sometimes	yes always	yes always	yes always	no		yes sometimes	yes sometimes	yes sometimes	yes sometimes	yes always	yes always	yes always		yes always	yes always	no	no	yes sometimes	yes sometimes	no
nurses	28	female	professional diploma or degree	1	no	yes always	yes always	yes always	yes always	yes always	yes always	yes always	yes sometimes	yes always	yes always	yes always	yes always	no	yes always	yes always	yes always	yes always	yes always		yes sometimes	yes sometimes	no	yes always	no	yes sometimes	yes sometimes	yes always	yes always		yes sometimes	yes always	yes sometimes	yes sometimes	yes sometimes	yes always	yes sometimes		yes sometimes	yes always	yes sometimes	no	no	yes always	no
nurses	28	male	others	1	no	yes always	yes always	yes always	yes always	yes always	yes always	yes always	yes sometimes	yes always	yes always	yes always	yes always	yes sometimes	yes always	yes always	yes always	yes sometimes	yes always		yes always	yes always	yes sometimes	yes always	yes always	yes always	yes always	yes always	yes always		yes always	yes sometimes	yes always	yes sometimes	yes always	yes always	yes always		yes always	yes always	no	no	yes always	no	no
nurses	26	male	others	1	no	yes always	yes always	yes always	yes always	yes always	yes always	yes always	yes sometimes	yes sometimes	yes always	yes always	yes always	yes always	yes always	yes always	yes always	yes always	yes sometimes		yes always	yes always	yes sometimes	yes always	yes sometimes	yes always	yes sometimes	yes always	yes always		no	yes always	no	no	yes always	yes always	yes always		no	yes always	yes sometimes	no	no	yes always	yes sometimes
nurses	29	male	professional diploma or degree	1	no	yes always	yes always	yes always	yes always	yes always	yes always	yes always	yes sometimes	yes sometimes	yes sometimes	yes always	yes always	yes sometimes	yes always	yes always	yes always	yes sometimes	yes sometimes		yes sometimes	yes sometimes	yes sometimes	yes always	no	yes sometimes	yes sometimes	yes sometimes	yes always		no	yes always	no	no	yes always	yes sometimes	no		no	yes sometimes	no	no	no	yes always	no
community health nurse	29	male	others	1	no	yes always	yes always	yes always	yes always	yes always	yes always	yes always	yes always	no	yes sometimes	yes always	yes always	no	yes always	yes always	yes always	yes always	yes sometimes		yes sometimes	yes sometimes	yes always	yes always	yes always	yes always	yes sometimes	yes always	yes sometimes		yes always	yes always	yes sometimes	no	yes always	yes always	yes always		yes always	yes always	yes always	no	no	yes always	no
nurses	28	female	professional diploma or degree	1	no	yes always	yes always	yes always	yes always	yes always	yes sometimes	yes always	yes always	yes always	yes always	yes always	yes always	yes always	yes always	yes always	yes always	yes always	yes sometimes		yes always	yes always	yes sometimes	yes always	yes always	yes always	yes always	yes always	yes always		yes always	yes always	yes always	yes always	yes always	yes always	yes always		yes always	yes always	yes always	yes sometimes	yes sometimes	yes always	yes always
nurses	27	female	others	1	no	yes always	yes always	yes always	yes always	yes always	yes always	yes always	yes always	yes always	yes always	yes always	yes sometimes	yes always	yes always	yes always	yes always	yes always	yes always		yes always	yes always	no	yes always	yes always	yes always	yes always	yes always	yes always		yes always	no	yes sometimes	yes always	yes always	yes always	yes always		yes always	yes always	yes always	no	no	yes sometimes	yes sometimes
nurses	32	male	professional diploma or degree	1	no	yes always	yes always	yes always	yes always	yes always	yes always	yes always	yes always	yes always	yes always	yes always	yes always	yes always	yes always	yes always	yes always	yes always	yes always		yes always	yes always	yes always	yes always	yes always	yes always	yes always	yes always	yes always		yes always	yes always	yes always	yes always	yes always	yes always	yes always		yes always	yes always	yes always	no	yes always	yes always	yes always
nurses	33	male	others	1	no	yes always	yes always	yes always	yes always	yes always	yes always	yes always	yes always	yes always	yes always	yes always	yes always	yes always	yes always	yes always	yes always	yes always	yes always		yes always	yes always	yes always	yes always	yes always	yes always	yes always	yes always	yes always		yes always	yes always	yes always	yes always	yes always	yes always	yes always		yes always	yes always	yes always	no	yes always	yes always	yes always
midwife	33	female	professional diploma or degree	10	no	yes always	yes always	yes always	yes always	yes sometimes	yes always	yes always	yes sometimes	no	yes always	yes always	yes sometimes	yes sometimes	yes sometimes	yes always	yes sometimes	yes always	yes always		yes always	yes sometimes	yes sometimes	yes sometimes	no	yes always	yes sometimes	yes always	yes sometimes		yes sometimes	yes sometimes	no	yes sometimes	yes sometimes	yes sometimes	yes always		no	no	no	no	no	yes sometimes	no
nurses	32	male	professional diploma or degree	1	no	yes always	yes always	yes always	yes always	yes always	yes always	yes always	yes always	yes always	yes always	yes always	yes always	yes always	yes always	yes always	yes always	yes always	yes always		yes always	yes always	no	yes always	no	yes always	yes always	yes always	yes always		yes always	yes always	yes always	yes always	yes always	yes always	yes always		yes always	yes always	yes always	yes always	yes always	yes always	yes always
nurses	29	female	others	1	no	yes always	yes always	yes always	yes always	yes always	yes always	yes always	yes always	yes always	yes always	yes always	yes always	yes always	yes always	yes always	yes always	yes always	yes always		yes always	yes always	no	yes always	no	yes always	yes always	yes always	yes always		yes always	yes always	yes always	yes always	yes always	yes always	yes always		yes always	yes always	yes always	yes always	yes always	yes always	yes always
nurses	31	male	others	1	no	yes always	yes always	yes always	yes always	yes always	yes always	yes always	yes always	yes always	yes always	yes always	yes always	yes always	yes always	yes always	yes always	yes always	yes always		yes always	yes always	no	yes always	no	yes always	yes always	yes always	yes always		yes always	yes always	yes always	yes always	yes always	yes always	yes always		yes always	yes always	yes always	yes always	yes always	yes always	yes always
nurses	31	female	others	1	no	yes always	yes always	yes always	yes always	yes always	yes always	yes always	yes always	yes sometimes	yes sometimes	yes always	yes always	yes sometimes	yes sometimes	yes always	yes always	yes sometimes	yes sometimes		yes sometimes	yes always	no	yes always	yes sometimes	yes always	yes always	yes always	yes always		yes sometimes	yes always	yes always	yes always	yes always	yes always	yes always		yes always	yes always	no	no	no	yes always	yes sometimes
nurses	38	male	others	9	no	yes always	yes always	yes always	yes always	yes always	yes always	yes always	yes always	yes always	yes always	yes always	yes always	yes always	yes always	yes always	yes always	yes always	yes always		yes always	yes always	no	yes always	no	yes always	yes always	yes always	yes always		yes always	yes always	yes always	yes always	yes always	yes always	yes always		yes always	yes always	yes always	yes always	yes always	yes always	yes always
nurses	32	male	others	8	no	yes always	yes sometimes	yes always	yes always	yes always	yes always	yes always	yes always	no	yes sometimes	yes always	yes sometimes	yes sometimes	no	yes always	yes always	yes always	yes always		yes always	yes sometimes	no	yes always	no	yes always	yes always	yes sometimes	no		no	yes sometimes	no	yes sometimes	yes always	yes sometimes	yes sometimes		no	yes always	no	no	no	no	no
medical assistant	30	male	bachelor degree	1	no	yes always	yes always	yes always	yes always	yes always	yes always	yes always	yes always	yes always	yes always	yes always	yes always	yes sometimes	yes sometimes	yes sometimes	yes always	yes sometimes	yes always		yes always	yes always	no	yes always	no	yes always	yes sometimes	yes always	yes always		yes always	yes sometimes	yes sometimes	yes sometimes	yes always	yes always	yes always		no	yes always	no	yes always	yes always	no	yes sometimes
midwife	26	female	professional diploma or degree	1	no	yes always	yes always	yes always	yes always	yes always	yes always	no	yes always	yes always	yes always	yes always	yes sometimes	no	yes sometimes	yes always	yes always	yes always	yes always		yes sometimes	yes always	yes sometimes	yes always	yes always	yes sometimes	yes sometimes	yes always	yes sometimes		yes sometimes	yes sometimes	yes sometimes	yes sometimes	yes sometimes	yes sometimes	yes sometimes		yes sometimes	yes sometimes	yes sometimes	no	yes sometimes	yes always	no
midwife	28	female	professional diploma or degree	1	no	yes always	yes always	yes always	yes always	yes always	yes sometimes	yes sometimes	yes always	yes sometimes	yes always	yes always	yes always	yes sometimes	no	yes always	yes always	yes sometimes	yes sometimes		yes always	yes always	yes sometimes	yes always	no	no	yes sometimes	yes always	yes always		yes sometimes	yes sometimes	no	yes always	yes always	yes always	no		yes sometimes	yes always	yes sometimes	no	yes sometimes	no	yes always
hospital health information officer	32	male	professional diploma or degree	6	no	yes always	yes always	yes sometimes	yes always	yes always	yes always	yes always	yes sometimes	yes sometimes	yes sometimes	yes always	yes always	yes sometimes	yes sometimes	yes always	yes always	yes always	yes always		yes sometimes	yes always	no	yes always	yes sometimes	yes always	yes sometimes	yes sometimes	yes sometimes		yes sometimes	no	no	no	yes sometimes	yes sometimes	yes always		yes sometimes	yes sometimes	no	no	no	yes sometimes	yes sometimes
hospital health information officer	35	male	professional diploma or degree	7	no	yes always	yes always	yes always	yes always	yes always	yes always	yes always	yes always	yes always	yes sometimes	yes sometimes	yes always	yes always	yes always	yes sometimes	yes sometimes	no	no		no	yes always	no	yes sometimes	no	no	no	no	no		no	no	no	yes sometimes	no	no	yes always		yes sometimes	no	no	no	no	no	no
others	31	male	professional diploma or degree	3	no	yes always	yes always	yes always	yes always	yes always	yes always	yes always	yes sometimes	yes sometimes	yes always	no	no	yes always	yes always	yes always	yes always	yes sometimes	yes sometimes		yes always	yes always	no	yes always	yes sometimes	yes always	yes always	yes always	yes sometimes		yes always	yes always	yes sometimes	yes always	yes sometimes	yes always	yes always		yes always	no	yes sometimes	yes always	no	yes sometimes	yes sometimes
nurses	28	male	Post-secondary	1	no	yes always	yes always	yes sometimes	yes always	yes always	yes sometimes	yes always	yes always	yes always	yes always	yes always	yes always	yes always	yes always	yes always	yes always	yes always	yes always		yes always	yes always	no	yes always	yes sometimes	yes always	yes always	yes always	yes always		yes always	yes always	yes always	yes always	yes always	yes sometimes	yes always		yes always	yes always	yes always	no	no	no	no
nurses	28	male	others	1	no	yes always	yes always	yes always	yes always	yes always	yes sometimes	yes always	yes always	yes always	yes always	yes always	yes always	yes always	yes always	yes always	yes always	yes always	yes always		yes always	yes always	no	yes always	no	yes always	yes always	yes always	yes always		yes always	yes always	yes always	yes always	yes always	yes always	yes always		yes always	yes always	yes always	yes always	no	no	no
nurses	28	male	professional diploma or degree	1	no	yes always	yes always	yes always	yes always	yes always	yes sometimes	yes always	yes always	yes always	yes always	yes always	yes always	yes sometimes	yes always	yes sometimes	yes always	yes always	yes always		yes sometimes	yes always	yes sometimes	yes always	yes always	yes always	yes sometimes	yes sometimes	yes sometimes		yes always	no	no	no	no	no	no		no	yes always	no	no	no	no	no
midwife	30	female	professional diploma or degree	3	no	yes always	yes always	yes always	yes always	yes always	yes always	yes always	yes sometimes	yes sometimes	yes always	yes always	yes sometimes	yes always	yes always	yes always	yes always	yes always	yes always		yes always	yes always	yes always	yes always	yes sometimes	yes always	yes sometimes	yes always	yes always		yes sometimes	yes always	yes always	yes always	yes always	yes always	yes always		yes always	yes always	yes always	yes always	yes sometimes	yes sometimes	yes sometimes
midwife	32	female	professional diploma or degree	4	no	yes always	yes always	yes always	yes always	yes always	yes always	yes always	no	no	yes always	yes always	yes sometimes	yes always	yes always	yes always	yes always	yes always	yes sometimes		yes sometimes	yes always	yes always	yes always	no	yes always	yes always	yes always	yes always		yes always	yes always	yes always	yes always	yes always	yes always	yes always		yes always	yes always	yes always	yes always	no	no	no
others	27	female	others	2	no	yes always	yes always	yes always	yes always	yes always	yes sometimes	yes always	yes always	yes always	yes always	yes always	yes always	yes always	yes always	yes always	yes always	yes always	yes always		yes always	yes always	yes always	yes always	yes always	yes always	yes always	yes always	yes always		yes always	yes always	yes always	yes always	yes always	yes always	yes always		yes always	yes sometimes	yes always	yes always	yes always	yes always	yes sometimes
others	25	female	others	2	no	yes always	yes always	yes always	yes always	yes always	yes always	yes always	yes sometimes	yes sometimes	yes sometimes	yes always	no	yes sometimes	yes always	yes always	yes always	yes sometimes	yes sometimes		yes always	yes always	yes sometimes	yes always	no	yes always	yes sometimes	yes always	yes always		yes always	yes sometimes	yes always	yes always	yes always	yes always	yes always		yes always	yes sometimes	yes sometimes	yes sometimes	yes always	yes sometimes	no
others	28	male	others	3	no	yes always	yes always	yes always	yes always	yes always	yes always	yes always	yes always	yes sometimes	yes sometimes	yes always	no	no	yes sometimes	yes always	yes always	yes always	yes sometimes		yes always	yes always	no	yes always	no	yes sometimes	yes sometimes	yes always	yes always		yes sometimes	no	yes always	yes always	yes always	yes always	yes always		yes always	yes always	no	yes always	yes always	yes always	no
others	30	male	others	6	no	yes always	yes always	yes always	yes always	yes always	yes sometimes	yes always	yes always	yes always	yes always	yes always	no	no	no	yes always	yes always	yes sometimes	yes sometimes		yes sometimes	yes always	yes sometimes	yes always	no	no	yes always	yes sometimes	yes always		yes always	yes sometimes	yes always	yes always	yes always	yes always	yes always		yes sometimes	yes sometimes	yes sometimes	yes always	yes always	yes always	yes always
others	29	male	others	1	no	yes always	yes always	yes always	yes always	yes always	yes sometimes	yes always	yes sometimes	yes sometimes	no	yes always	no	no	yes sometimes	yes always	yes always	yes always	yes sometimes		no	yes always	yes always	yes always	yes sometimes	yes always	yes always	yes always	yes always		yes always	yes always	yes always	yes always	yes always	yes always	yes always		yes always	yes always	yes always	yes always	yes always	yes always	yes sometimes
nutrition officer	29	female	bachelor degree	3	no	yes always	yes always	yes always	yes always	yes always	yes always	yes always	yes always	yes always	yes always	yes always	yes always	yes always	yes always	yes always	yes always	yes always	yes always		yes always	yes always	no	yes always	no	no	no	no	no		yes sometimes	no	no	yes always	yes always	yes always	yes always		yes always	yes sometimes	yes always	yes always	yes always	yes always	no
community health nurse	26	female	professional diploma or degree	1	no	yes always	yes always	yes always	yes always	yes always	yes always	yes always	no	yes sometimes	yes always	yes always	no	no	yes sometimes	yes always	yes always	yes sometimes	yes sometimes		yes always	yes always	no	yes always	no	yes always	no	yes always	yes sometimes		yes always	no	yes always	yes always	yes always	yes always	yes always		yes always	yes always	no	yes always	no	yes always	no
Doctor	37	male	bachelor degree	3	no	yes always	yes always	yes always	yes always	yes always	yes always	yes always	yes always	yes always	yes always	yes always	yes always	yes always	yes always	yes always	yes always	yes always	yes always		yes always	yes always	yes always	yes always	no	yes always	no	yes sometimes	yes sometimes		yes always	yes always	yes sometimes	yes always	yes always	yes always	yes always		yes always	no	no	no	no	no	no
Doctor	38	female	bachelor degree	3	no	yes always	yes always	yes always	yes always	yes always	yes always	yes always	yes always	yes always	yes always	yes always	yes always	yes always	yes always	yes always	yes always	yes always	yes always		yes sometimes	yes always	no	yes always	no	yes always	yes sometimes	yes always	yes always		yes always	yes always	yes sometimes	yes always	yes always	yes sometimes	yes always		yes always	no	yes always	yes always	no	no	no
community health nurse	25	male	others	1	no	yes always	yes always	yes always	yes always	yes always	yes always	yes always	yes sometimes	yes always	yes always	yes always	yes always	no	yes always	yes always	yes always	yes always	yes always		yes always	yes always	yes always	yes always	yes always	yes always	yes always	yes always	yes always		yes always	yes always	yes always	yes always	yes always	yes always	yes always		yes always	yes always	yes always	no	yes always	yes always	yes always
midwife	28	female	professional diploma or degree	3	no	yes always	yes always	yes always	yes always	yes always	yes always	yes always	yes always	yes always	yes always	yes always	yes always	yes always	yes always	yes always	yes always	yes always	yes always		yes always	yes always	yes sometimes	yes always	yes always	yes always	yes always	yes always	yes always		yes always	yes always	yes always	yes always	yes always	yes always	yes always		no	yes always	yes sometimes	no	yes always	yes always	yes always
nurses	28	female	professional diploma or degree	2	no	yes always	yes always	yes sometimes	yes always	yes always	yes always	yes always	yes sometimes	yes sometimes	yes sometimes	yes always	yes sometimes	yes sometimes	yes always	yes always	yes always	yes always	yes sometimes		yes sometimes	yes always	yes always	yes always	no	yes sometimes	yes sometimes	yes sometimes	yes always		yes always	yes always	yes sometimes	yes always	yes always	yes always	yes always		yes sometimes	yes sometimes	yes sometimes	yes sometimes	no	no	no
medical assistant	31	male	bachelor degree	3	no	yes always	yes always	yes always	yes always	yes always	yes always	yes always	yes always	yes always	yes always	yes always	yes always	yes always	yes always	yes always	yes always	yes always	yes always		yes always	yes always	yes always	yes always	yes always	yes always	yes always	yes always	yes always		yes always	yes always	yes always	yes always	yes always	yes always	yes always		yes always	yes always	yes always	yes always	yes always	yes always	yes always
nurses	36	female	bachelor degree	5	no	yes sometimes	yes always	yes always	yes always	yes always	yes sometimes	yes sometimes	yes sometimes	yes sometimes	yes always	yes always	yes sometimes	yes sometimes	yes sometimes	yes sometimes	yes sometimes	yes sometimes	yes sometimes		yes always	yes always	yes always	yes always	yes sometimes	yes sometimes	yes sometimes	yes always	yes always		yes always	yes sometimes	yes sometimes	yes sometimes	yes always	yes always	yes always		yes always	yes always	yes always	yes always	yes always	yes always	yes sometimes
nurses	28	male	professional diploma or degree	3	no	yes always	yes always	yes always	yes always	yes always	yes always	yes always	yes sometimes	yes sometimes	yes always	yes always	yes always	no	yes always	yes always	yes always	yes sometimes	yes sometimes		yes sometimes	yes sometimes	no	yes always	yes always	yes always	yes always	yes always	yes always		yes always	yes always	yes sometimes	yes always	yes always	yes sometimes	yes always		yes always	yes always	yes always	yes always	yes always	yes sometimes	yes sometimes
midwife	28	female	professional diploma or degree	1	no	yes always	yes always	yes always	yes always	yes always	yes always	yes always	yes always	yes sometimes	yes always	yes always	yes always	yes sometimes	no	yes always	yes always	yes sometimes	yes sometimes		yes always	yes always	yes sometimes	yes always	no	no	yes sometimes	yes always	yes always		yes sometimes	yes sometimes	no	yes always	yes always	yes always	no		yes sometimes	yes always	yes sometimes	no	yes sometimes	no	yes always
medical assistant	33	male	bachelor degree	4	no	yes always	yes always	yes always	yes always	yes always	yes always	yes always	yes always	yes always	yes always	yes always	yes always	yes always	yes always	yes always	yes always	yes sometimes	yes sometimes		yes always	yes always	yes always	yes always	yes always	yes always	yes always	yes always	yes always		yes always	yes sometimes	yes sometimes	yes always	yes always	yes sometimes	yes always		yes always	yes always	yes always	yes always	yes always	yes sometimes	yes sometimes
nurses	38	male	professional diploma or degree	6	no	yes sometimes	yes always	yes always	yes always	yes always	yes sometimes	yes always	yes always	yes sometimes	yes sometimes	yes sometimes	yes sometimes	yes sometimes	yes sometimes	yes sometimes	yes sometimes	yes always	yes always		yes always	yes always	yes always	yes always	yes always	yes always	yes always	yes always	yes always		yes always	yes always	yes sometimes	yes always	yes always	yes always	yes always		yes sometimes	yes always	yes always	yes always	yes always	yes always	yes always
medical assistant	38	male	bachelor degree	6	no	yes always	yes always	yes always	yes always	yes always	yes always	yes always	yes always	yes always	yes always	yes always	yes always	yes always	yes always	yes always	yes always	yes sometimes	yes sometimes		yes sometimes	yes sometimes	yes sometimes	yes always	yes sometimes	yes sometimes	yes sometimes	yes always	yes always		yes always	yes always	yes always	yes always	yes always	yes always	yes always		yes always	yes always	yes always	yes always	yes always	yes always	yes always
nurses	31	male	bachelor degree	3	no	yes always	yes always	yes always	yes always	yes always	yes always	yes always	yes sometimes	yes sometimes	yes always	yes always	yes sometimes	yes always	no	no	yes always	yes always	yes always		yes always	yes always	yes always	yes always	yes always	yes always	yes always	yes always	yes always		yes always	yes always	yes always	yes always	yes always	yes always	yes always		yes always	yes always	yes always	yes always	yes always	yes always	yes always
medical assistant	36	male	bachelor degree	4	no	yes always	yes always	yes always	yes always	yes always	yes always	yes always	yes sometimes	yes sometimes	yes always	yes always	yes always	yes always	yes always	yes always	yes always	yes always	yes sometimes		yes sometimes	yes always	yes always	yes always	yes always	yes always	yes always	yes always	yes always		yes always	yes always	yes always	yes always	yes always	yes always	yes always		yes always	yes always	yes always	yes always	yes sometimes	yes always	yes always
nurses	29	male	professional diploma or degree	4	no	yes always	yes always	yes always	yes always	yes always	yes always	yes always	yes always	yes always	yes always	yes always	yes always	yes always	yes always	yes always	yes always	yes always	yes always		yes always	yes always	yes always	yes always	yes always	yes always	yes always	yes always	yes always		yes always	yes always	yes always	yes always	yes always	yes always	yes always		yes always	yes always	yes always	yes always	yes sometimes	yes always	yes sometimes
nurses	26	female	professional diploma or degree	2	no	yes always	yes always	yes always	yes always	yes always	yes sometimes	yes sometimes	yes always	yes always	yes always	yes always	yes always	yes always	yes always	yes always	yes sometimes	yes always	yes always		yes sometimes	yes sometimes	yes always	yes always	yes always	yes always	yes always	yes always	yes always		yes always	yes sometimes	yes sometimes	yes always	yes always	yes always	yes always		yes always	yes always	yes always	yes always	yes always	yes sometimes	yes sometimes
nurses	27	male	professional diploma or degree	2	no	yes always	yes always	yes always	yes always	yes always	yes always	yes always	yes sometimes	yes sometimes	yes always	yes always	yes always	yes always	yes always	yes always	yes always	yes always	yes always		yes always	yes always	yes always	yes always	yes always	yes always	yes always	yes always	yes always		yes sometimes	yes sometimes	yes sometimes	yes sometimes	yes always	yes sometimes	yes always		yes always	yes always	yes always	yes always	yes always	yes always	yes always
nurses	29	male	professional diploma or degree	4	no	yes always	yes always	yes always	yes always	yes always	yes always	yes always	yes always	yes always	yes always	yes always	yes always	yes always	yes always	yes always	yes always	yes always	yes always		yes always	yes always	yes always	yes always	yes always	yes always	yes always	yes always	yes always		yes always	yes always	yes always	yes always	yes always	yes always	yes always		yes always	yes always	yes always	yes always	yes always	yes always	yes always
midwife	26	female	professional diploma or degree	3	no	yes always	yes always	yes always	yes always	yes always	no	yes always	yes always	yes always	yes always	yes always	yes always	yes always	yes sometimes	yes always	yes always	yes always	yes always		yes sometimes	yes always	yes sometimes	yes always	yes always	yes sometimes	yes sometimes	yes always	yes sometimes		yes sometimes	yes sometimes	yes sometimes	yes sometimes	yes sometimes	yes sometimes	yes sometimes		yes sometimes	yes sometimes	yes sometimes	no	yes sometimes	yes always	no
medical assistant	31	male	bachelor degree	1	no	yes always	yes always	yes always	yes always	yes always	yes always	yes always	yes always	yes always	yes always	yes always	yes always	yes always	yes always	yes always	yes always	yes always	yes sometimes		yes sometimes	yes sometimes	yes sometimes	yes always	yes always	yes always	yes always	yes always	yes always		yes always	yes always	yes always	yes always	yes always	yes always	yes always		yes sometimes	yes sometimes	yes always	yes always	yes always	yes sometimes	no
nurses	33	male	others	1	no	yes always	yes always	yes always	yes always	yes always	yes always	yes always	yes always	yes always	yes always	yes always	yes always	yes always	yes always	yes always	yes always	yes sometimes	yes always		yes sometimes	yes always	yes sometimes	yes sometimes	no	yes sometimes	yes always	yes always	yes always		yes sometimes	yes sometimes	yes sometimes	yes always	yes always	yes always	yes always		yes sometimes	yes sometimes	yes always	yes always	yes always	yes always	yes always
nurses	34	female	professional diploma or degree	5	no	yes sometimes	yes always	yes always	yes always	yes always	yes always	yes always	yes always	yes sometimes	yes sometimes	yes always	yes sometimes	yes sometimes	yes sometimes	yes sometimes	yes sometimes	yes sometimes	yes always		yes sometimes	yes always	yes sometimes	yes always	no	yes sometimes	yes always	yes always	yes sometimes		yes sometimes	yes always	yes sometimes	yes always	yes always	yes always	yes always		yes always	yes always	yes always	yes always	yes sometimes	yes sometimes	yes always
nurses	25	female	professional diploma or degree	1	no	yes sometimes	yes sometimes	yes always	yes always	yes always	yes always	yes always	yes always	yes always	yes always	yes always	yes always	yes always	yes always	yes always	yes always	yes always	yes always		yes always	yes always	yes always	yes always	yes always	yes always	yes always	yes always	yes always		yes always	yes always	yes always	yes always	yes always	yes always	yes always		yes always	yes always	yes always	yes always	no	no	no
medical assistant	29	female	bachelor degree	1	no	yes always	yes always	yes always	yes always	yes always	yes always	yes always	yes always	yes always	yes always	yes always	yes always	yes always	yes sometimes	yes sometimes	yes sometimes	yes sometimes	yes sometimes		yes always	yes sometimes	yes always	yes always	yes sometimes	yes always	yes sometimes	yes always	yes always		yes always	yes always	yes always	yes always	yes always	yes always	yes always		yes always	no	no	yes always	no	yes always	no
medical assistant	30	female	bachelor degree	2	no	yes always	yes always	yes always	yes always	yes always	yes always	yes always	yes always	yes always	yes always	yes always	yes always	yes always	yes always	yes always	yes always	yes always	yes always		yes always	yes always	yes always	yes always	yes sometimes	yes always	yes always	yes always	yes always		yes always	yes always	yes always	yes always	yes always	yes always	yes always		yes always	yes always	yes always	yes always	yes sometimes	yes sometimes	no
medical assistant	29	male	bachelor degree	1	no	yes always	yes always	yes always	yes always	yes always	yes always	yes always	yes always	yes always	yes always	yes always	yes always	yes always	yes always	yes always	yes always	yes sometimes	yes sometimes		yes sometimes	yes sometimes	yes sometimes	yes always	yes always	yes always	yes always	yes always	yes always		yes always	yes sometimes	yes sometimes	yes always	yes always	yes always	yes always		yes always	yes always	yes always	yes always	yes sometimes	yes sometimes	yes sometimes
nurses	24	female	professional diploma or degree	2	no	yes always	yes always	yes always	yes always	yes always	yes always	yes always	yes always	yes sometimes	yes sometimes	yes sometimes	yes always	yes sometimes	no	yes always	yes always	yes always	yes always		yes sometimes	yes sometimes	yes always	yes sometimes	yes sometimes	yes sometimes	yes sometimes	yes always	yes always		yes always	yes always	yes always	yes always	yes sometimes	yes sometimes	yes always		yes sometimes	yes sometimes	yes always	yes always	yes sometimes	yes sometimes	yes sometimes
nurses	29	male	professional diploma or degree	3	no	yes always	yes always	yes always	yes always	yes always	yes always	yes always	yes always	yes always	yes always	yes always	yes sometimes	yes sometimes	yes always	yes sometimes	yes always	yes always	yes always		yes sometimes	yes sometimes	yes sometimes	yes always	no	yes sometimes	yes sometimes	yes sometimes	yes always		yes always	yes always	yes sometimes	yes sometimes	yes always	yes always	yes always		yes sometimes	yes always	yes always	yes always	yes always	yes always	yes sometimes
community health nurse	28	male	professional diploma or degree	4	no	yes always	yes sometimes	yes sometimes	yes always	yes always	yes always	yes always	yes sometimes	yes sometimes	yes sometimes	yes always	yes sometimes	yes sometimes	yes always	yes always	yes always	yes sometimes	yes sometimes		yes sometimes	yes always	no	yes always	no	no	yes always	yes always	yes always		yes always	yes always	yes always	yes always	yes always	yes always	yes always		yes sometimes	yes sometimes	yes sometimes	yes sometimes	no	no	no
community health nurse	28	male	professional diploma or degree	1	no	yes sometimes	yes always	yes always	yes always	yes always	yes always	yes always	yes sometimes	no	yes sometimes	yes sometimes	yes sometimes	no	yes sometimes	yes always	yes always	yes sometimes	yes sometimes		yes sometimes	yes sometimes	yes sometimes	yes sometimes	no	yes sometimes	yes sometimes	yes sometimes	yes sometimes		yes sometimes	yes sometimes	yes sometimes	yes sometimes	yes sometimes	yes sometimes	no		yes sometimes	no	yes sometimes	yes always	yes sometimes	yes sometimes	no
midwife	31	male	professional diploma or degree	4	no	yes always	yes always	yes always	yes always	yes always	yes always	yes always	yes always	yes always	yes always	yes always	yes always	yes always	yes always	yes always	yes always	yes always	yes always		yes always	yes always	yes always	yes always	yes always	yes always	yes always	yes always	yes always		yes always	yes always	yes sometimes	yes always	yes always	yes always	yes always		no	yes always	yes always	no	no	no	no
community health nurse	29	female	professional diploma or degree	2	no	yes sometimes	yes sometimes	yes sometimes	yes sometimes	yes sometimes	yes sometimes	yes sometimes	yes sometimes	yes sometimes	yes sometimes	yes always	yes sometimes	yes sometimes	yes always	yes always	yes always	yes always	yes always		yes always	yes always	yes always	yes always	yes always	yes always	yes always	yes always	yes always		yes sometimes	yes sometimes	yes sometimes	yes sometimes	yes sometimes	yes sometimes	yes sometimes		yes sometimes	yes sometimes	yes sometimes	yes sometimes	yes sometimes	yes sometimes	yes sometimes
nurses	30	female	professional diploma or degree	4	no	yes always	yes always	yes sometimes	yes always	yes always	yes sometimes	yes sometimes	yes sometimes	yes always	yes always	yes always	yes always	yes always	yes always	yes always	yes always	yes always	yes always		yes sometimes	yes sometimes	yes sometimes	yes always	yes always	yes always	yes always	yes always	yes always		yes always	yes always	yes sometimes	yes sometimes	yes always	yes always	yes always		yes always	yes always	yes always	yes always	yes sometimes	yes sometimes	yes sometimes
community health nurse	29	female	professional diploma or degree	1	no	yes sometimes	yes always	yes always	yes always	yes always	yes sometimes	yes always	yes always	yes sometimes	yes always	yes always	yes sometimes	yes sometimes	yes always	yes always	yes always	yes sometimes	yes sometimes		yes sometimes	yes sometimes	no	yes always	no	yes always	yes always	yes always	no		yes always	yes always	yes sometimes	yes sometimes	yes sometimes	yes always	yes always		yes sometimes	yes sometimes	yes sometimes	no	yes always	no	yes sometimes
midwife	32	female	professional diploma or degree	6	no	yes always	yes always	yes sometimes	yes always	yes always	yes always	yes always	yes sometimes	yes sometimes	yes sometimes	yes always	yes always	yes sometimes	yes sometimes	yes always	yes always	yes always	yes always		yes sometimes	yes always	no	yes always	yes sometimes	yes always	yes sometimes	yes sometimes	yes sometimes		yes sometimes	no	no	no	yes sometimes	yes sometimes	yes always		yes sometimes	yes sometimes	no	no	no	yes sometimes	yes sometimes
community health nurse	29	female	professional diploma or degree	2	no	yes always	yes always	yes always	yes always	yes always	yes always	yes always	yes always	yes sometimes	yes always	yes always	yes sometimes	no	yes sometimes	yes always	yes always	yes sometimes	yes sometimes		yes sometimes	yes sometimes	yes sometimes	yes sometimes	no	yes always	yes sometimes	yes always	yes sometimes		yes always	yes always	yes always	yes always	yes always	yes always	yes always		yes sometimes	yes sometimes	yes sometimes	yes sometimes	yes sometimes	yes sometimes	yes sometimes
laboratory technologist or technician	27	male	others	1	no	yes sometimes	yes always	yes always	yes always	yes always	yes always	yes always	yes sometimes	yes sometimes	yes always	yes always	yes sometimes	yes always	yes sometimes	yes always	yes always	yes sometimes	yes sometimes		yes sometimes	yes sometimes	yes sometimes	yes always	no	yes always	yes always	yes sometimes	yes sometimes		yes sometimes	yes sometimes	no	yes sometimes	yes always	yes always	yes always		yes sometimes	yes sometimes	yes sometimes	no	yes sometimes	yes sometimes	no
hospital health information officer	23	male	Post-secondary	2	no	yes sometimes	yes always	yes always	yes always	yes always	yes always	yes always	yes always	yes sometimes	yes always	yes always	yes sometimes	yes always	yes always	yes always	yes always	yes always	yes always		yes always	yes always	yes always	yes always	yes sometimes	yes always	yes sometimes	yes sometimes	yes sometimes		yes always	yes sometimes	yes sometimes	yes sometimes	yes always	yes sometimes	yes always		yes sometimes	no	yes always	no	yes sometimes	yes always	yes sometimes
laboratory technologist or technician	22	male	Post-secondary	1	no	yes always	yes always	yes always	yes always	yes always	yes always	yes always	yes sometimes	yes always	yes always	yes sometimes	yes always	yes sometimes	yes sometimes	yes always	yes always	yes always	yes sometimes		yes always	yes sometimes	yes always	yes always	yes always	yes always	yes always	yes always	yes sometimes		yes always	yes always	yes sometimes	yes sometimes	yes always	yes always	yes always		no	yes always	yes sometimes	yes sometimes	yes always	yes sometimes	yes sometimes
community health nurse	34	male	professional diploma or degree	7	no	yes always	yes always	yes always	yes always	yes always	yes always	yes always	yes sometimes	yes sometimes	yes always	yes sometimes	yes always	no	yes sometimes	yes always	yes always	yes always	yes sometimes		yes always	yes sometimes	no	yes sometimes	yes always	yes always	yes always	yes always	yes sometimes		yes always	yes always	yes sometimes	yes sometimes	yes always	yes always	yes always		no	yes always	yes sometimes	yes sometimes	yes always	yes sometimes	yes always
hospital health information officer	26	male	bachelor degree	5	no	yes always	yes always	yes always	yes always	yes always	yes sometimes	yes always	yes sometimes	no	yes always	yes always	yes sometimes	yes always	yes sometimes	yes always	yes always	yes always	yes always		yes always	yes always	yes always	yes always	yes sometimes	yes sometimes	yes always	yes always	yes sometimes		yes always	yes always	yes sometimes	yes always	yes always	yes sometimes	yes always		yes always	yes always	no	no	no	yes sometimes	yes sometimes
hospital health information officer	24	female	bachelor degree	4	no	yes always	yes always	yes always	yes always	yes always	yes sometimes	yes always	yes sometimes	no	yes sometimes	yes always	yes sometimes	no	yes sometimes	yes always	yes always	yes sometimes	yes sometimes		yes always	yes always	no	yes always	yes sometimes	yes always	yes sometimes	no	yes always		yes always	no	no	no	yes always	yes always	yes always		no	yes sometimes	no	yes always	no	yes sometimes	no
midwife	42	female	bachelor degree	17	no	yes always	yes always	yes always	yes always	yes always	yes always	yes always	yes always	no	yes sometimes	yes always	yes sometimes	no	yes sometimes	yes always	yes always	yes sometimes	yes sometimes		yes always	yes always	no	yes always	yes sometimes	yes always	yes sometimes	no	yes always		yes always	no	yes sometimes	no	yes always	yes always	yes always		no	yes sometimes	no	yes always	no	yes sometimes	no
hospital health information officer	32	female	bachelor degree	10	no	yes always	yes always	yes always	yes always	yes always	yes sometimes	yes always	yes sometimes	no	yes sometimes	yes always	yes sometimes	no	yes sometimes	yes always	yes always	yes sometimes	yes sometimes		yes always	yes always	no	yes always	yes sometimes	yes always	yes sometimes	yes always	yes always		yes always	no	no	no	yes always	yes always	yes always		no	yes sometimes	no	yes always	no	yes sometimes	no
nurses	29	female	bachelor degree	7	no	yes always	yes always	yes always	yes always	yes always	yes always	yes always	yes always	yes always	yes always	yes always	yes always	yes sometimes	yes always	yes always	yes always	yes always	yes always		yes always	yes always	yes sometimes	yes always	yes always	yes always	yes sometimes	yes always	yes always		yes always	no	yes sometimes	yes always	yes always	no	no		yes always	yes always	yes always	yes sometimes	no	yes sometimes	yes always
hospital health information officer	39	male	bachelor degree	11	no	yes always	yes always	yes always	yes always	yes always	yes always	yes sometimes	yes sometimes	yes sometimes	yes always	no	yes sometimes	yes sometimes	no	yes always	yes always	yes always	yes always		yes always	yes always	yes sometimes	yes always	yes always	yes always	yes sometimes	yes always	yes always		yes always	no	yes sometimes	yes sometimes	yes always	no	no		yes always	yes always	yes always	yes sometimes	no	yes sometimes	yes always
nurses	33	female	bachelor degree	3	no	yes always	yes always	yes always	yes always	yes sometimes	yes always	yes sometimes	yes always	yes sometimes	yes always	yes always	yes sometimes	yes sometimes	yes always	yes always	yes always	yes always	yes always		yes sometimes	yes always	no	yes always	yes sometimes	yes sometimes	yes always	yes always	yes always		yes always	no	yes always	yes always	yes always	yes always	yes always		no	yes always	yes sometimes	no	no	yes sometimes	no
nutrition officer	33	male	professional diploma or degree	6	no	yes always	yes always	yes always	yes always	yes always	yes always	yes always	yes sometimes	yes sometimes	yes always	yes sometimes	yes always	no	yes sometimes	yes always	yes always	yes always	yes sometimes		yes always	yes sometimes	no	yes sometimes	yes always	yes always	yes always	yes always	yes sometimes		yes always	yes sometimes	yes always	yes sometimes	yes always	yes always	yes always		no	yes always	yes sometimes	yes sometimes	yes always	yes sometimes	yes always
nurses	29	female	bachelor degree	4	no	yes always	yes always	yes always	yes always	yes always	yes always	yes always	yes always	yes sometimes	yes always	yes always	yes sometimes	yes sometimes	yes always	yes always	yes always	yes always	yes always		yes always	yes always	no	no	no	no	no	no	yes always		no	no	no	no	yes always	no	yes sometimes		no	yes always	no	no	yes always	no	no
medical assistant	39	female	bachelor degree	13	no	yes always	yes sometimes	yes always	yes always	yes always	yes sometimes	yes always	yes sometimes	no	yes always	yes sometimes	yes sometimes	yes sometimes	yes sometimes	yes always	yes always	yes always	yes sometimes		yes always	yes sometimes	no	yes sometimes	no	yes always	yes sometimes	yes sometimes	no		no	no	yes sometimes	yes sometimes	no	yes sometimes	yes always		yes always	yes sometimes	no	no	yes sometimes	no	no
hospital health information officer	34	male	bachelor degree	14	no	yes always	yes sometimes	yes always	yes always	yes always	yes sometimes	yes always	yes sometimes	no	yes always	yes sometimes	yes sometimes	yes sometimes	yes sometimes	yes always	yes always	yes always	yes sometimes		yes always	yes sometimes	no	yes sometimes	no	yes always	yes sometimes	yes sometimes	no		no	no	yes sometimes	yes sometimes	no	yes sometimes	yes always		yes always	yes sometimes	no	no	yes sometimes	no	no
Doctor	35	male	master degree	8	no	yes always	yes always	yes always	yes always	yes always	yes always	yes always	yes always	yes always	yes always	yes always	yes always	yes always	yes always	yes always	yes always	yes always	yes always		yes always	yes always	yes always	yes always	yes always	yes always	yes always	yes always	yes always		yes always	no	no	yes always	no	yes always	no		no	yes always	no	no	no	yes always	yes sometimes
laboratory technologist or technician	39	female	master degree	10	no	yes always	yes always	yes sometimes	yes sometimes	yes sometimes	yes sometimes	yes always	yes sometimes	no	yes sometimes	yes sometimes	yes sometimes	yes always	yes sometimes	yes sometimes	yes always	yes sometimes	no		yes sometimes	yes sometimes	yes always	yes always	yes always	yes sometimes	yes sometimes	yes always	yes always		yes always	yes sometimes	yes always	yes sometimes	yes always	yes always	yes always		yes sometimes	yes always	yes always	no	yes sometimes	yes sometimes	yes sometimes
medical assistant	28	female	Post-secondary	4	no	yes always	yes always	yes always	yes always	yes always	yes always	yes always	yes always	no	yes sometimes	yes sometimes	yes sometimes	yes always	yes sometimes	yes sometimes	yes always	yes sometimes	no		yes sometimes	yes always	no	yes always	yes sometimes	yes sometimes	yes always	yes always	yes always		yes always	no	yes always	yes always	yes always	yes always	yes always		yes always	no	no	no	no	yes sometimes	no
pharmacist	36	male	bachelor degree	10	no	yes sometimes	yes sometimes	yes always	yes always	yes always	yes always	yes always	yes always	yes sometimes	yes sometimes	yes always	yes sometimes	yes sometimes	yes always	yes always	yes sometimes	yes sometimes	yes always		yes sometimes	yes always	no	yes sometimes	no	yes sometimes	yes always	yes sometimes	yes sometimes		no	no	yes sometimes	yes always	yes sometimes	yes sometimes	yes sometimes		yes always	yes always	no	yes always	yes sometimes	yes always	yes always
nurses	27	male	bachelor degree	5	no	yes always	yes always	yes always	yes always	yes sometimes	yes always	yes sometimes	yes always	yes sometimes	yes always	yes always	yes always	yes sometimes	yes sometimes	yes always	yes always	yes always	yes always		yes sometimes	yes always	no	yes always	yes sometimes	yes sometimes	yes always	yes always	yes always		yes always	no	yes always	yes always	yes always	yes always	yes always		no	yes sometimes	no	no	no	yes sometimes	no
nurses	31	male	professional diploma or degree	3	no	yes always	yes always	yes always	yes always	yes sometimes	yes always	yes sometimes	yes always	yes sometimes	yes always	yes always	yes always	yes sometimes	yes sometimes	yes always	yes always	yes always	yes always		yes sometimes	yes always	no	yes always	yes sometimes	yes sometimes	yes always	yes always	yes always		yes always	no	yes always	yes always	yes always	yes always	yes always		no	yes always	yes sometimes	no	no	yes sometimes	no
laboratory technologist or technician	34	male	bachelor degree	11	no	yes always	yes always	yes always	yes always	yes always	yes always	yes always	yes always	yes always	yes sometimes	yes sometimes	yes sometimes	yes sometimes	yes always	yes always	yes sometimes	yes sometimes	yes always		yes sometimes	yes always	no	yes always	no	yes sometimes	yes always	yes sometimes	yes sometimes		no	no	yes sometimes	yes always	yes sometimes	yes sometimes	yes sometimes		yes always	yes always	no	yes always	yes sometimes	yes always	yes always
community health nurse	25	female	professional diploma or degree	3	no	yes always	yes always	yes always	yes always	yes always	yes always	yes always	yes always	yes sometimes	yes always	yes always	yes always	yes always	yes always	yes always	yes always	yes always	yes always		yes always	yes always	no	yes always	yes always	yes sometimes	yes always	yes sometimes	yes sometimes		yes always	no	no	no	yes always	yes always	yes always		yes sometimes	yes always	no	yes sometimes	yes always	yes always	yes sometimes
nurses	39	female	JSS/SHS	8	no	yes always	yes always	yes always	yes always	yes always	yes always	yes always	yes always	no	yes always	yes always	yes always	no	yes always	yes sometimes	yes sometimes	no	yes sometimes		yes sometimes	yes always	no	yes sometimes	no	yes sometimes	yes sometimes	yes sometimes	yes sometimes		yes sometimes	no	yes sometimes	yes sometimes	yes sometimes	yes sometimes	no		no	yes sometimes	yes sometimes	no	no	yes sometimes	yes sometimes
disease control officers	41	male	master degree	14	no	yes always	yes always	yes always	yes always	yes always	yes always	yes always	yes always	yes always	yes always	yes always	yes always	yes always	yes always	yes always	yes always	yes always	yes always		yes always	yes always	yes always	yes always	yes always	yes always	yes always	yes always	yes always		yes always	no	no	yes always	no	yes always	no		no	yes always	no	no	no	yes always	yes sometimes
nurses	25	female	JSS/SHS	5	no	yes always	yes always	yes always	yes always	yes always	yes always	yes always	yes always	no	yes always	yes always	yes always	yes always	yes always	yes always	yes always	yes always	yes always		yes always	yes always	no	yes always	yes sometimes	yes always	yes always	yes always	yes always		no	no	no	yes always	yes always	yes sometimes	yes always		no	yes always	no	yes always	yes sometimes	no	yes sometimes
laboratory technologist or technician	39	female	bachelor degree	10	no	yes always	yes always	yes always	yes always	yes always	yes always	yes always	yes always	yes always	yes always	yes always	yes always	yes always	yes always	yes always	yes always	yes always	yes always		yes always	yes always	yes always	yes always	yes always	yes always	yes always	yes always	yes always		yes always	no	no	no	yes always	yes always	no		no	yes always	no	no	no	no	yes sometimes
pharmacist	26	male	bachelor degree	2	no	yes sometimes	yes always	yes always	yes always	yes always	yes sometimes	yes always	yes always	yes sometimes	yes always	yes always	yes always	yes sometimes	yes sometimes	yes always	yes sometimes	yes sometimes	yes always		yes sometimes	yes sometimes	yes sometimes	yes sometimes	yes sometimes	yes always	yes sometimes	yes always	yes always		yes always	yes sometimes	yes always	yes sometimes	yes sometimes	yes sometimes	yes always		yes always	yes sometimes	yes always	yes sometimes	yes always	yes always	yes always
laboratory technologist or technician	29	male	professional diploma or degree	7	no	yes always	yes always	yes always	yes always	yes always	yes always	yes always	yes always	yes sometimes	yes always	yes always	yes sometimes	yes always	yes sometimes	yes always	yes always	yes sometimes	yes sometimes		yes sometimes	yes always	yes always	yes always	yes always	yes always	yes always	yes sometimes	yes sometimes		yes sometimes	yes sometimes	no	yes sometimes	yes always	yes always	yes always		yes sometimes	yes sometimes	yes sometimes	no	yes sometimes	yes sometimes	no
public health nurse	40	male	professional diploma or degree	14	no	yes always	yes sometimes	yes always	yes always	yes sometimes	yes sometimes	no	yes sometimes	no	yes always	yes sometimes	yes sometimes	yes sometimes	yes sometimes	yes always	yes always	yes always	yes sometimes		yes always	yes sometimes	yes sometimes	no	yes always	yes sometimes	yes sometimes	yes sometimes	no		no	no	yes sometimes	yes sometimes	no	yes sometimes	yes always		yes always	yes sometimes	no	no	yes sometimes	yes sometimes	no
nurses	24	female	professional diploma or degree	4	no	yes always	yes always	yes always	yes always	yes always	yes always	yes sometimes	yes sometimes	yes sometimes	yes always	yes always	yes sometimes	no	yes sometimes	yes always	yes always	yes always	yes sometimes		yes always	yes always	no	yes always	no	yes sometimes	yes sometimes	yes always	yes always		yes sometimes	no	yes always	no	yes always	yes always	yes always		no	yes sometimes	no	no	yes sometimes	yes always	yes always
pharmacist	34	female	bachelor degree	9	no	yes sometimes	yes sometimes	yes always	yes always	yes always	yes always	yes always	yes always	yes sometimes	yes sometimes	yes always	yes sometimes	yes sometimes	yes always	yes always	yes sometimes	yes sometimes	yes always		yes sometimes	yes always	no	yes sometimes	no	yes sometimes	yes always	yes sometimes	yes sometimes		no	no	yes sometimes	yes always	yes sometimes	yes sometimes	yes sometimes		yes always	yes always	no	yes always	yes sometimes	yes always	yes always
nurses	28	male	bachelor degree	8	no	yes always	yes always	yes always	yes always	yes always	yes always	yes sometimes	yes sometimes	yes sometimes	yes always	yes always	yes sometimes	yes sometimes	yes sometimes	yes always	yes always	yes always	yes sometimes		yes always	yes always	yes sometimes	yes always	yes sometimes	yes always	yes always	yes always	yes sometimes		yes always	yes sometimes	yes sometimes	yes always	yes always	yes sometimes	yes always		yes sometimes	yes always	yes always	no	yes sometimes	yes sometimes	yes sometimes
laboratory technologist or technician	41	female	bachelor degree	11	no	yes always	yes always	yes always	yes always	yes always	yes always	yes sometimes	yes sometimes	yes sometimes	yes always	yes always	yes sometimes	yes sometimes	yes sometimes	yes always	yes always	yes always	yes sometimes		yes always	yes always	yes sometimes	yes always	yes sometimes	yes always	yes always	yes always	yes sometimes		yes always	yes sometimes	yes sometimes	yes always	yes always	yes sometimes	yes always		yes sometimes	yes always	no	no	yes sometimes	yes sometimes	yes sometimes
nurses	32	male	bachelor degree	7	no	yes always	yes always	yes always	yes always	yes always	yes always	yes always	yes sometimes	yes sometimes	yes always	yes always	yes always	yes sometimes	yes sometimes	yes always	yes always	yes always	yes always		yes always	yes always	yes sometimes	yes always	yes sometimes	yes sometimes	yes sometimes	yes always	yes always		yes always	yes always	no	yes always	yes always	yes always	yes always		yes always	yes always	yes sometimes	yes sometimes	yes sometimes	yes always	yes sometimes
nurses	37	female	others	8	no	yes always	yes always	yes always	yes always	yes always	yes always	yes always	yes sometimes	yes always	yes always	yes always	yes always	yes sometimes	yes always	yes always	yes always	yes always	yes always		yes always	yes always	yes sometimes	yes always	yes always	yes sometimes	yes always	yes always	yes always		yes always	yes always	yes sometimes	yes always	yes always	yes always	yes always		yes sometimes	yes always	yes always	no	no	yes always	no
dispensary techincian	39	male	professional diploma or degree	5	no	yes always	yes always	yes always	yes always	yes always	yes always	yes always	yes sometimes	yes always	yes always	yes always	yes always	yes sometimes	yes always	yes always	yes always	yes always	yes always		yes always	yes always	yes sometimes	yes always	yes always	yes sometimes	yes sometimes	yes always	yes always		yes always	yes always	yes sometimes	yes always	yes always	yes always	yes always		yes sometimes	yes always	yes always	no	no	yes always	yes sometimes
community health nurse	37	male	others	7	no	yes always	yes always	yes always	yes always	yes always	yes always	yes always	yes sometimes	yes always	yes always	yes always	yes always	yes sometimes	yes always	yes always	yes always	yes always	yes always		yes always	yes always	yes sometimes	yes always	yes always	yes sometimes	yes always	yes always	yes always		yes always	yes always	yes sometimes	yes always	yes always	yes always	yes always		yes sometimes	yes always	yes always	no	no	yes always	no
hospital health information officer	53	male	JSS/SHS	16	no	yes always	yes always	yes always	yes always	yes always	yes always	yes always	yes always	yes sometimes	yes always	yes always	yes sometimes	yes always	yes sometimes	yes always	yes always	yes always	yes always		yes always	yes always	no	yes always	yes sometimes	yes always	yes always	yes always	yes always		yes always	no	yes always	yes always	yes always	yes always	yes always		yes always	yes always	yes sometimes	yes always	yes always	yes sometimes	yes always
midwife	40	female	bachelor degree	8	no	yes always	yes always	yes always	yes always	yes always	yes always	yes always	yes always	yes always	yes always	yes always	yes always	yes sometimes	yes always	yes always	yes always	yes always	yes always		yes always	yes always	yes sometimes	yes always	yes always	yes sometimes	yes always	yes always	yes always		yes always	yes always	yes sometimes	yes always	yes always	yes always	yes always		yes sometimes	yes always	no	yes always	yes sometimes	yes always	yes always
community health nurse	39	male	others	15	no	yes always	yes always	yes always	yes always	yes always	yes always	yes always	yes always	yes sometimes	yes always	yes always	yes always	yes sometimes	yes sometimes	yes always	yes always	yes sometimes	yes sometimes		yes always	yes always	no	yes always	yes sometimes	yes sometimes	yes sometimes	yes always	yes always		yes always	yes sometimes	yes sometimes	yes always	yes sometimes	yes sometimes	yes always		yes sometimes	yes sometimes	yes always	yes always	yes sometimes	yes sometimes	yes always
community health nurse	32	female	professional diploma or degree	5	no	yes always	yes always	yes always	yes always	yes always	yes always	yes always	yes sometimes	yes sometimes	yes always	yes always	yes always	yes sometimes	yes sometimes	yes always	yes always	yes sometimes	yes sometimes		yes always	yes always	no	yes always	yes sometimes	yes sometimes	yes sometimes	yes always	yes always		yes always	yes sometimes	yes sometimes	yes always	yes sometimes	yes sometimes	yes always		yes sometimes	yes sometimes	yes always	yes always	yes sometimes	yes sometimes	yes always
nurses	38	female	master degree	10	no	yes sometimes	yes always	yes always	no	yes always	no	yes sometimes	no	no	yes sometimes	yes sometimes	yes sometimes	no	no	yes sometimes	yes sometimes	no	no		no	no	no	yes sometimes	no	no	no	no	no		yes sometimes	no	no	yes sometimes	yes always	no	yes always		no	no	yes sometimes	no	no	no	no
nurses	33	female	Post-secondary	5	no	yes always	yes always	yes always	yes always	yes always	yes always	yes always	yes always	yes sometimes	yes always	yes sometimes	yes sometimes	yes always	yes always	yes always	yes always	yes always	yes always		yes always	yes always	yes always	yes always	yes sometimes	yes always	yes sometimes	yes sometimes	yes sometimes		yes always	yes sometimes	yes sometimes	yes sometimes	yes sometimes	yes always	yes always		yes sometimes	no	yes always	no	yes sometimes	yes always	yes sometimes
public health nurse	30	male	professional diploma or degree	4	no	yes always	yes always	yes always	yes always	yes always	yes sometimes	yes always	no	no	yes always	yes sometimes	no	no	yes always	yes always	yes always	yes sometimes	yes sometimes		yes sometimes	yes always	no	yes sometimes	yes sometimes	yes always	yes always	yes always	yes sometimes		yes always	yes sometimes	yes sometimes	no	no	yes sometimes	yes always		yes sometimes	yes always	yes sometimes	yes always	yes always	yes sometimes	no
nutrition officer	35	female	bachelor degree	10	no	yes always	yes always	yes always	yes always	yes always	yes always	yes always	yes always	no	yes always	yes sometimes	no	no	yes always	yes always	yes always	yes sometimes	yes sometimes		yes sometimes	yes always	no	yes sometimes	yes sometimes	yes always	yes always	yes always	yes sometimes		yes always	yes sometimes	yes sometimes	no	no	yes sometimes	yes always		yes sometimes	yes always	yes sometimes	yes always	yes always	yes sometimes	no
dispensary techincian	34	male	professional diploma or degree	6	no	yes always	yes always	yes always	yes always	yes always	yes always	yes always	yes always	yes always	yes always	yes always	yes sometimes	yes sometimes	yes sometimes	yes always	yes always	yes always	yes always		yes always	yes always	yes always	yes always	yes always	yes always	yes always	yes always	yes always		yes always	no	yes sometimes	no	yes always	yes always	yes always		yes always	yes always	no	no	yes always	yes sometimes	no
biostatistician	32	male	professional diploma or degree	5	no	yes always	yes sometimes	yes always	yes always	yes always	yes always	yes always	yes sometimes	no	yes always	yes always	no	no	yes sometimes	yes always	yes always	yes always	yes always		yes always	yes always	no	yes always	yes always	yes always	yes always	yes always	yes always		yes always	yes sometimes	yes sometimes	no	yes always	yes always	yes always		yes always	yes always	no	yes always	yes always	yes sometimes	no
nurses	28	male	Post-secondary	6	no	yes always	yes always	yes always	yes always	yes always	yes always	yes always	yes always	yes always	yes always	yes always	yes always	yes always	yes always	yes always	yes always	yes always	yes always		yes always	yes sometimes	yes sometimes	yes sometimes	yes sometimes	yes sometimes	yes sometimes	yes sometimes	no		no	no	no	no	yes always	no	yes sometimes		yes sometimes	yes sometimes	yes always	yes sometimes	yes sometimes	yes sometimes	yes sometimes
dispensary techincian	35	male	bachelor degree	9	no	yes always	yes always	yes always	yes always	yes always	yes always	yes always	yes always	yes always	yes always	yes always	yes always	yes always	yes always	yes always	yes always	yes always	yes always		yes sometimes	yes sometimes	yes sometimes	yes sometimes	yes sometimes	yes sometimes	yes sometimes	yes sometimes	no		no	no	no	no	yes always	no	yes sometimes		yes sometimes	yes sometimes	yes always	yes sometimes	yes sometimes	yes sometimes	yes sometimes
hospital health information officer	30	female	bachelor degree	6	no	yes always	yes always	yes always	yes always	yes always	yes always	yes always	yes always	yes always	yes always	yes always	yes always	yes always	yes always	yes always	yes always	yes always	yes always		yes sometimes	yes always	no	yes sometimes	yes sometimes	yes sometimes	yes sometimes	yes sometimes	no		no	no	no	no	yes always	no	yes sometimes		yes sometimes	yes sometimes	yes always	yes sometimes	yes always	yes sometimes	yes sometimes
nurses	26	female	bachelor degree	3	no	yes always	yes always	yes always	yes always	yes always	yes always	yes always	yes always	yes always	yes always	yes always	yes always	yes always	yes always	yes always	yes always	yes always	yes sometimes		yes sometimes	yes always	no	yes sometimes	yes sometimes	yes sometimes	yes sometimes	yes sometimes	no		no	no	no	no	yes always	no	yes sometimes		yes sometimes	yes sometimes	yes always	yes sometimes	yes always	yes sometimes	yes sometimes
community health nurse	39	female	others	10	no	yes always	yes always	yes always	yes always	yes always	yes always	yes always	yes always	yes always	yes always	yes always	yes always	yes always	yes always	yes always	yes always	yes always	yes always		yes sometimes	yes sometimes	yes sometimes	yes sometimes	yes sometimes	yes sometimes	yes sometimes	yes sometimes	no		no	no	no	no	yes always	no	yes sometimes		yes sometimes	yes sometimes	yes sometimes	yes sometimes	yes sometimes	yes sometimes	yes sometimes
biostatistician	37	male	professional diploma or degree	11	no	yes always	yes always	yes always	yes always	yes always	yes always	yes always	yes always	yes always	yes always	yes always	yes always	yes always	yes always	yes always	yes always	yes always	yes sometimes		yes sometimes	yes always	no	yes sometimes	yes sometimes	yes sometimes	yes sometimes	yes sometimes	no		no	no	no	no	yes always	no	yes sometimes		yes sometimes	yes sometimes	yes always	yes sometimes	yes always	yes sometimes	yes sometimes
dispensary techincian	33	male	professional diploma or degree	10	no	yes always	yes always	yes always	yes always	yes always	yes always	yes always	yes always	yes always	yes always	yes always	yes always	yes always	yes always	yes always	yes always	yes always	yes always		yes always	yes always	yes sometimes	yes sometimes	yes sometimes	yes sometimes	yes sometimes	yes sometimes	yes sometimes		no	no	no	no	yes always	no	yes sometimes		yes sometimes	yes sometimes	yes always	no	yes always	yes sometimes	yes sometimes
community health nurse	27	female	Post-secondary	3	no	yes always	yes always	yes always	yes always	yes always	yes always	yes always	yes always	yes always	yes always	yes always	yes always	yes sometimes	yes always	yes always	yes always	yes always	yes always		yes always	yes always	yes sometimes	yes sometimes	yes sometimes	yes sometimes	yes sometimes	yes always	yes always		no	no	no	no	no	yes always	yes sometimes		yes sometimes	yes sometimes	yes always	yes sometimes	yes sometimes	yes sometimes	yes sometimes
dispensary techincian	30	male	Post-secondary	6	no	yes always	yes always	yes always	yes always	yes always	yes always	yes always	yes always	yes always	yes always	yes always	yes always	yes always	yes always	yes always	yes always	yes always	yes always		yes sometimes	yes always	yes always	yes always	yes always	yes always	no	yes always	yes always		no	no	no	no	no	no	no		yes sometimes	yes sometimes	yes always	yes sometimes	yes sometimes	yes sometimes	yes sometimes
nurses	40	female	Post-secondary	12	no	yes always	yes always	yes always	yes always	yes always	yes always	yes always	yes always	yes always	yes always	yes always	yes always	yes always	yes always	yes always	yes always	yes always	yes always		yes sometimes	yes sometimes	yes sometimes	yes sometimes	yes sometimes	yes always	yes always	yes always	yes always		no	no	no	no	no	yes sometimes	yes sometimes		yes sometimes	yes sometimes	yes always	yes always	yes sometimes	yes sometimes	yes sometimes
midwife	29	female	bachelor degree	4	no	yes always	yes always	yes always	yes always	yes always	yes always	yes always	yes always	yes always	yes always	yes always	yes always	yes always	yes always	yes always	yes always	yes always	yes always		yes sometimes	yes always	yes always	yes always	yes always	yes always	yes sometimes	yes sometimes	yes sometimes		no	no	no	no	no	no	yes sometimes		yes sometimes	yes always	yes always	yes sometimes	yes sometimes	yes sometimes	yes sometimes
public health nurse	29	male	bachelor degree	3	no	yes always	yes always	yes always	yes always	yes always	yes always	yes always	yes always	yes always	yes always	yes always	yes always	yes always	yes always	yes always	yes always	yes always	yes always		yes sometimes	yes sometimes	yes sometimes	yes sometimes	yes sometimes	yes sometimes	yes sometimes	yes sometimes	yes sometimes		yes always	no	no	no	no	no	yes sometimes		yes sometimes	yes sometimes	yes always	yes sometimes	yes sometimes	yes sometimes	yes sometimes
biostatistician	43	male	bachelor degree	10	no	yes always	yes always	yes always	yes always	yes always	yes always	yes always	yes always	yes always	yes always	yes always	yes always	yes always	yes always	yes always	yes always	yes always	yes always		yes sometimes	yes sometimes	yes sometimes	yes sometimes	yes sometimes	yes sometimes	yes sometimes	yes sometimes	yes sometimes		yes always	no	yes sometimes	no	no	no	yes always		yes sometimes	yes sometimes	yes always	yes sometimes	yes sometimes	yes sometimes	yes sometimes
others	28	male	professional diploma or degree	3	no	yes always	yes always	yes always	yes always	yes always	yes sometimes	yes sometimes	no	no	yes sometimes	yes always	yes sometimes	no	yes sometimes	yes sometimes	yes always	yes always	yes sometimes		yes always	yes always	no	yes always	no	yes sometimes	yes sometimes	yes sometimes	yes sometimes		yes sometimes	no	yes sometimes	yes sometimes	yes sometimes	yes sometimes	yes always		yes sometimes	yes always	yes sometimes	yes sometimes	yes always	yes always	yes always
public health nurse	28	male	bachelor degree	3	no	yes always	yes always	yes always	yes always	yes always	yes always	yes always	yes always	yes always	yes always	yes always	yes always	yes always	yes always	yes always	yes always	yes always	yes always		no	yes sometimes	yes sometimes	yes sometimes	yes sometimes	yes sometimes	yes sometimes	yes sometimes	yes sometimes		yes always	no	yes sometimes	no	no	no	yes sometimes		yes sometimes	yes sometimes	yes always	yes sometimes	yes sometimes	yes sometimes	yes sometimes
community health nurse	29	female	Post-secondary	4	no	yes always	yes always	yes always	yes always	yes always	yes always	yes always	yes always	yes always	yes always	yes always	yes always	yes always	yes always	yes always	yes always	yes always	yes always		yes sometimes	yes sometimes	yes sometimes	yes sometimes	yes sometimes	yes sometimes	yes sometimes	yes sometimes	no		yes always	no	no	no	no	no	yes sometimes		yes sometimes	yes always	yes sometimes	yes sometimes	yes sometimes	yes sometimes	yes sometimes
dispensary techincian	30	female	Post-secondary	5	no	yes always	yes always	yes always	yes always	yes always	yes always	yes always	yes always	yes sometimes	yes always	yes always	yes always	yes sometimes	yes always	yes sometimes	yes always	yes always	yes always		yes sometimes	yes always	no	yes sometimes	yes sometimes	yes sometimes	yes sometimes	yes sometimes	no		yes sometimes	no	no	no	no	no	yes always		yes sometimes	yes sometimes	yes always	yes sometimes	yes always	yes sometimes	yes sometimes
disease control officers	24	male	professional diploma or degree	2	no	yes always	yes always	yes always	yes always	yes always	yes always	yes always	yes always	yes always	yes always	yes always	yes always	yes always	yes always	yes always	yes always	yes always	yes always		yes sometimes	yes sometimes	yes sometimes	yes sometimes	yes sometimes	yes sometimes	yes sometimes	yes sometimes	no		yes sometimes	no	no	no	yes sometimes	no	yes sometimes		yes sometimes	yes sometimes	yes sometimes	yes sometimes	yes sometimes	yes sometimes	yes sometimes
community health nurse	24	female	Post-secondary	3	no	yes always	yes always	yes always	yes always	yes always	yes always	yes always	yes always	yes always	yes always	yes always	yes always	yes always	yes always	yes always	yes always	yes always	yes always		yes sometimes	yes sometimes	yes sometimes	yes sometimes	yes sometimes	yes sometimes	yes sometimes	yes always	yes always		yes always	no	no	no	no	no	yes sometimes		yes sometimes	yes sometimes	yes always	yes sometimes	yes sometimes	yes sometimes	yes sometimes
midwife	30	female	bachelor degree	4	no	yes always	yes always	yes always	yes always	yes always	yes always	yes always	yes always	yes always	yes always	yes always	yes always	yes always	yes always	yes always	yes always	yes always	yes always		yes sometimes	yes sometimes	yes sometimes	yes sometimes	yes sometimes	yes sometimes	yes sometimes	yes sometimes	yes sometimes		yes sometimes	no	no	no	no	no	yes sometimes		yes sometimes	yes sometimes	yes always	yes sometimes	yes sometimes	yes sometimes	yes sometimes
midwife	38	female	professional diploma or degree	10	no	yes always	yes always	yes always	yes always	yes always	yes always	yes always	yes always	yes sometimes	yes sometimes	yes sometimes	yes sometimes	yes sometimes	yes sometimes	yes sometimes	yes sometimes	yes sometimes	yes sometimes		yes always	yes sometimes	yes sometimes	yes sometimes	yes sometimes	yes sometimes	yes sometimes	yes sometimes	yes sometimes		yes sometimes	no	no	yes sometimes	no	no	yes sometimes		yes sometimes	yes sometimes	yes always	yes sometimes	yes sometimes	yes sometimes	yes sometimes
Doctor	40	male	bachelor degree	9	no	yes always	yes always	yes always	yes always	yes always	yes always	yes always	yes always	yes always	yes always	yes always	yes always	yes always	yes always	yes always	yes always	yes always	yes always		yes sometimes	yes sometimes	yes sometimes	yes sometimes	yes sometimes	yes sometimes	yes sometimes	yes sometimes	yes always		yes always	no	yes sometimes	no	yes sometimes	yes always	yes sometimes		yes sometimes	yes sometimes	yes always	yes sometimes	yes sometimes	yes sometimes	yes sometimes
nurses	29	male	Post-secondary	8	no	yes always	yes always	yes always	yes always	yes always	yes always	yes always	yes always	yes always	yes always	yes always	yes always	yes always	yes always	yes always	yes always	yes always	yes always		yes sometimes	yes always	no	yes sometimes	yes sometimes	yes sometimes	yes sometimes	yes sometimes	yes sometimes		yes always	no	yes always	no	yes always	no	yes sometimes		yes sometimes	yes sometimes	yes always	yes sometimes	yes sometimes	yes sometimes	yes sometimes
nurses	35	male	bachelor degree	11	no	yes always	yes always	yes always	yes always	yes always	yes always	yes always	yes always	yes always	yes always	yes always	yes always	yes always	yes always	yes always	yes always	yes always	yes sometimes		yes sometimes	yes always	no	yes sometimes	yes sometimes	yes sometimes	yes sometimes	yes sometimes	yes sometimes		no	no	no	no	yes always	no	yes sometimes		yes sometimes	yes sometimes	yes sometimes	yes sometimes	yes always	yes sometimes	yes sometimes
nurses	28	female	Post-secondary	6	no	yes always	yes always	yes always	yes always	yes always	yes always	yes always	yes always	yes always	yes always	yes always	yes always	yes always	yes always	yes always	yes always	yes always	yes always		yes sometimes	yes sometimes	yes sometimes	yes sometimes	yes sometimes	yes sometimes	yes sometimes	yes sometimes	yes always		yes always	no	no	no	yes always	no	yes sometimes		yes sometimes	yes sometimes	yes always	yes sometimes	yes sometimes	yes sometimes	yes sometimes
nurses	27	female	Post-secondary	5	no	yes always	yes always	yes always	yes always	yes always	yes always	yes always	yes always	yes always	yes always	yes always	yes always	yes always	yes always	yes always	yes always	yes always	yes always		yes sometimes	yes always	yes always	yes always	yes always	yes always	yes always	yes sometimes	yes sometimes		yes always	no	no	no	yes sometimes	no	yes always		yes always	yes always	yes always	yes sometimes	yes sometimes	yes sometimes	yes sometimes
midwife	29	female	professional diploma or degree	5	no	yes always	yes always	yes always	yes always	yes always	yes always	yes always	yes always	yes always	yes always	yes always	yes always	yes always	yes always	yes always	yes always	yes always	yes sometimes		yes sometimes	yes always	yes always	yes sometimes	yes sometimes	yes sometimes	yes sometimes	yes sometimes	no		yes always	no	no	no	yes always	no	yes sometimes		yes sometimes	yes sometimes	yes always	yes sometimes	yes always	yes sometimes	yes sometimes
nurses	32	female	Post-secondary	7	no	yes always	yes always	yes always	yes always	yes always	yes always	yes always	yes always	yes always	yes always	yes always	yes always	yes always	yes always	yes always	yes always	yes always	yes always		yes always	yes always	yes always	yes always	yes always	yes always	yes always	yes always	yes always		yes always	no	yes sometimes	no	no	no	yes sometimes		yes sometimes	yes sometimes	yes always	yes sometimes	yes sometimes	yes sometimes	yes sometimes
nurses	35	female	professional diploma or degree	8	no	yes always	yes always	yes always	yes always	yes always	yes always	yes always	yes always	yes always	yes always	yes always	yes always	yes always	yes always	yes always	yes always	yes always	yes always		yes sometimes	yes sometimes	yes sometimes	yes sometimes	yes sometimes	yes sometimes	yes sometimes	no	no		yes always	no	yes sometimes	no	yes sometimes	yes always	yes always		yes sometimes	yes sometimes	yes always	yes always	yes sometimes	yes sometimes	yes sometimes
nurses	36	female	Post-secondary	10	no	yes always	yes always	yes always	yes always	yes always	yes always	yes always	yes always	yes always	yes always	yes always	yes always	yes always	yes always	yes always	yes always	yes always	yes always		yes sometimes	yes sometimes	yes sometimes	yes sometimes	yes sometimes	yes sometimes	yes sometimes	yes sometimes	yes sometimes		yes always	yes always	yes always	yes always	yes always	no	yes sometimes		yes sometimes	yes sometimes	yes always	yes sometimes	yes sometimes	yes sometimes	yes sometimes
nurses	39	female	master degree	11	no	yes always	yes always	yes always	yes always	yes always	yes always	yes always	yes always	yes always	yes always	yes always	yes always	yes always	yes always	yes sometimes	yes always	yes always	yes always		yes always	yes sometimes	yes always	yes always	yes sometimes	yes always	yes sometimes	yes always	yes always		yes always	no	no	no	yes always	no	yes sometimes		yes sometimes	yes sometimes	yes always	yes sometimes	yes sometimes	yes sometimes	yes sometimes
laboratory technologist or technician	30	male	bachelor degree	5	no	yes always	yes always	yes always	yes always	yes always	yes sometimes	yes sometimes	no	no	yes sometimes	yes always	yes sometimes	no	yes sometimes	yes sometimes	yes always	yes always	yes sometimes		yes always	yes always	yes always	yes always	yes always	yes sometimes	yes sometimes	yes sometimes	yes sometimes		yes sometimes	no	yes always	yes always	yes always	yes sometimes	yes always		yes sometimes	yes always	yes always	yes sometimes	yes sometimes	yes always	yes always
medical assistant	33	male	bachelor degree	6	no	yes always	yes always	yes always	yes always	yes always	yes always	yes always	yes always	yes always	yes always	yes always	yes always	yes always	yes always	yes always	yes always	yes always	yes always		yes sometimes	yes sometimes	yes sometimes	yes sometimes	yes sometimes	yes sometimes	yes sometimes	yes sometimes	yes sometimes		yes always	yes always	yes always	yes always	yes always	yes always	yes always		yes sometimes	yes sometimes	yes always	yes always	yes sometimes	yes sometimes	yes sometimes
community health nurse	30	female	Post-secondary	6	no	yes always	yes always	yes always	yes always	yes always	yes always	yes always	yes always	yes always	yes always	yes always	yes always	yes always	yes always	yes always	yes always	yes always	yes always		yes sometimes	yes sometimes	yes sometimes	yes sometimes	yes sometimes	yes sometimes	yes sometimes	yes sometimes	yes always		yes always	no	yes sometimes	no	yes always	no	yes sometimes		yes sometimes	yes sometimes	yes always	yes sometimes	yes sometimes	yes sometimes	yes sometimes
dispensary techincian	38	male	professional diploma or degree	5	no	yes always	yes always	yes always	yes always	yes always	yes always	yes always	yes always	yes always	yes always	yes always	yes always	yes always	yes always	yes always	yes always	yes always	yes always		yes sometimes	yes sometimes	yes sometimes	yes sometimes	yes always	yes always	yes always	yes always	yes always		yes always	yes always	yes always	yes always	yes always	no	yes sometimes		yes sometimes	yes always	yes always	yes sometimes	yes sometimes	yes sometimes	yes sometimes
hospital health information officer	42	female	bachelor degree	12	no	yes always	yes always	yes always	yes always	yes always	yes always	yes always	yes always	yes always	yes always	yes always	yes always	yes always	yes always	yes always	yes always	yes always	yes always		yes always	yes always	yes always	yes always	yes sometimes	yes always	yes sometimes	yes always	yes always		yes always	no	yes always	no	yes always	no	yes sometimes		yes sometimes	yes always	yes always	yes sometimes	yes sometimes	yes sometimes	yes sometimes
dispensary techincian	35	male	professional diploma or degree	8	no	yes sometimes	yes always	yes always	yes always	yes always	yes sometimes	yes sometimes	no	no	yes sometimes	yes sometimes	yes sometimes	no	yes sometimes	yes sometimes	yes sometimes	yes sometimes	yes sometimes		yes always	yes always	no	yes sometimes	no	yes sometimes	yes sometimes	yes always	yes sometimes		yes always	no	yes sometimes	yes sometimes	yes always	yes sometimes	yes sometimes		no	yes sometimes	no	no	yes sometimes	yes sometimes	no
others	23	male	others	1	no	yes sometimes	yes always	yes always	yes always	yes always	yes always	yes always	yes always	yes sometimes	yes always	yes always	yes sometimes	yes always	yes always	yes always	yes always	yes always	yes always		yes always	yes always	yes always	yes always	yes sometimes	yes always	yes sometimes	yes sometimes	yes sometimes		yes always	yes sometimes	yes sometimes	yes sometimes	yes always	yes sometimes	yes always		yes sometimes	no	yes always	no	yes sometimes	yes always	yes sometimes
laboratory technologist or technician	26	male	professional diploma or degree	2	no	yes always	yes always	yes always	yes always	yes always	yes sometimes	yes sometimes	yes sometimes	no	no	yes sometimes	yes always	no	yes sometimes	yes sometimes	yes always	yes always	yes sometimes		yes always	yes always	no	yes always	no	yes sometimes	yes sometimes	yes sometimes	yes sometimes		yes sometimes	no	yes sometimes	yes sometimes	yes sometimes	yes sometimes	yes always		yes sometimes	yes always	yes sometimes	yes sometimes	yes always	yes always	yes always
nurses	26	female	professional diploma or degree	8	no	yes always	yes always	yes always	yes always	yes always	yes always	yes always	yes always	yes always	yes always	yes always	yes always	yes always	yes always	yes always	yes always	yes always	yes sometimes		yes sometimes	yes always	no	yes sometimes	yes sometimes	yes sometimes	yes sometimes	yes sometimes	no		yes always	no	yes sometimes	no	yes always	no	yes sometimes		yes sometimes	yes sometimes	yes always	yes sometimes	yes always	yes sometimes	yes sometimes
nurses	28	female	Post-secondary	3	no	yes always	yes always	yes always	yes always	yes always	yes always	yes always	yes always	yes always	yes always	yes always	yes always	yes always	yes always	yes always	yes always	yes always	yes always		yes sometimes	yes sometimes	yes sometimes	yes sometimes	yes sometimes	yes sometimes	yes sometimes	yes sometimes	no		no	no	no	no	no	no	yes sometimes		yes sometimes	yes sometimes	yes always	yes sometimes	yes sometimes	yes sometimes	yes sometimes
nurses	35	male	professional diploma or degree	8	no	yes always	yes always	yes always	yes always	yes always	yes always	yes always	yes always	yes always	yes always	yes always	yes always	yes always	yes always	yes always	yes always	yes always	yes always		yes sometimes	yes sometimes	yes sometimes	yes sometimes	yes always	yes always	yes always	yes always	yes always		yes always	no	yes always	no	yes always	no	yes sometimes		yes sometimes	yes sometimes	yes always	yes sometimes	yes sometimes	yes sometimes	yes sometimes
dispensary techincian	32	male	professional diploma or degree	8	no	yes sometimes	yes always	yes always	yes always	yes always	yes always	yes always	no	no	no	yes always	no	no	yes sometimes	yes sometimes	yes always	yes always	yes always		no	yes sometimes	no	yes always	yes sometimes	yes always	yes sometimes	yes sometimes	yes sometimes		yes sometimes	yes always	yes always	yes always	yes always	yes sometimes	yes sometimes		yes sometimes	yes sometimes	yes always	no	yes sometimes	yes always	yes sometimes
hospital health information officer	44	male	professional diploma or degree	15	no	yes always	yes always	yes always	yes always	yes always	yes always	yes always	yes always	yes always	yes always	yes always	yes always	yes always	yes always	yes always	yes always	yes always	yes always		yes always	yes sometimes	yes always	yes always	yes always	yes always	yes always	yes sometimes	yes sometimes		yes always	no	yes sometimes	no	yes always	no	yes sometimes		yes sometimes	yes sometimes	yes always	yes sometimes	yes sometimes	yes sometimes	yes sometimes
biostatistician	28	female	professional diploma or degree	3	no	yes always	yes always	yes always	yes always	yes always	yes always	yes always	yes always	yes always	yes always	yes always	yes always	yes always	yes always	yes always	yes always	yes always	yes always		yes sometimes	yes sometimes	yes sometimes	yes sometimes	yes sometimes	yes sometimes	yes sometimes	yes sometimes	no		no	no	no	no	yes always	no	yes sometimes		yes sometimes	yes sometimes	yes always	yes sometimes	yes sometimes	yes sometimes	yes sometimes
others	29	male	bachelor degree	1	no	yes always	yes always	yes always	yes always	yes always	yes always	yes always	yes sometimes	yes sometimes	yes sometimes	yes always	yes sometimes	no	no	yes always	yes always	yes sometimes	yes sometimes		yes always	yes always	no	yes always	no	yes sometimes	no	no	no		no	no	no	yes always	yes sometimes	yes sometimes	no		yes sometimes	yes always	yes always	yes sometimes	yes sometimes	no	yes sometimes
laboratory technologist or technician	28	male	bachelor degree	6	no	yes always	yes always	yes always	yes always	yes always	yes always	yes always	yes always	yes always	yes always	yes always	yes always	yes always	yes always	yes always	yes always	yes always	yes sometimes		yes sometimes	yes always	no	yes sometimes	yes sometimes	yes sometimes	yes sometimes	yes sometimes	no		no	no	no	no	yes always	no	yes sometimes		yes sometimes	yes sometimes	yes always	yes sometimes	yes always	yes sometimes	yes sometimes
nurses	32	female	JSS/SHS	7	no	yes always	yes always	yes always	yes always	yes always	yes always	yes always	yes always	yes always	yes always	yes always	yes always	yes always	yes always	yes always	yes always	yes always	yes always		yes sometimes	yes always	yes always	yes always	yes sometimes	yes always	yes sometimes	yes sometimes	yes always		yes always	no	yes sometimes	no	yes sometimes	no	yes sometimes		yes sometimes	yes sometimes	yes sometimes	yes always	yes sometimes	yes sometimes	yes sometimes
nutrition officer	30	male	Post-secondary	6	no	yes always	yes always	yes always	yes always	yes always	yes always	yes always	yes always	yes always	yes always	yes always	yes always	yes always	yes always	yes always	yes always	yes always	yes always		yes sometimes	yes sometimes	yes sometimes	yes sometimes	yes sometimes	yes sometimes	yes sometimes	yes sometimes	no		yes always	no	no	no	yes always	no	yes sometimes		yes sometimes	yes sometimes	yes sometimes	yes sometimes	yes sometimes	yes sometimes	yes sometimes
community health nurse	25	female	others	2	no	yes always	yes always	yes always	yes always	yes always	yes always	yes always	yes always	yes always	yes always	yes always	yes always	yes always	yes always	yes always	yes always	yes always	yes always		yes always	yes sometimes	yes sometimes	yes always	yes always	yes sometimes	yes sometimes	yes always	yes always		yes always	no	yes sometimes	no	yes always	yes sometimes	yes sometimes		yes sometimes	yes sometimes	yes always	yes sometimes	yes sometimes	yes sometimes	yes sometimes
midwife	30	female	bachelor degree	6	no	yes always	yes always	yes always	yes always	yes always	yes always	yes always	yes always	yes always	yes always	yes always	yes always	yes always	yes always	yes always	yes always	yes always	yes always		yes sometimes	yes sometimes	yes sometimes	yes sometimes	yes sometimes	yes sometimes	yes sometimes	yes sometimes	yes always		yes always	no	yes always	no	yes always	no	yes sometimes		yes sometimes	yes sometimes	yes always	yes sometimes	yes sometimes	yes sometimes	yes sometimes
laboratory technologist or technician	39	male	master degree	4	no	yes always	yes always	yes always	yes always	yes always	yes always	yes always	yes always	yes always	yes always	yes always	yes always	yes always	yes always	yes always	yes always	yes always	yes always		yes always	yes always	yes always	yes always	yes always	yes always	yes always	yes always	yes always		yes always	no	yes always	no	yes always	yes always	yes always		yes sometimes	yes always	yes always	yes always	yes sometimes	yes sometimes	yes sometimes
nurses	30	male	professional diploma or degree	8	no	yes always	yes always	yes always	yes always	yes always	yes always	yes always	yes always	yes always	yes always	yes always	yes always	yes always	yes always	yes always	yes always	yes always	yes always		yes sometimes	yes sometimes	yes always	yes always	yes sometimes	yes always	yes always	yes always	yes always		yes always	no	yes sometimes	no	yes always	yes always	yes always		yes sometimes	yes sometimes	yes always	yes always	yes sometimes	yes sometimes	yes always
pharmacist	40	male	bachelor degree	8	no	yes always	yes always	yes always	yes always	yes always	yes always	yes always	yes always	yes always	yes always	yes always	yes always	yes always	yes always	yes always	yes always	yes always	yes always		yes sometimes	yes always	yes always	yes always	yes sometimes	yes sometimes	yes sometimes	yes sometimes	yes always		yes always	no	no	no	yes always	no	yes sometimes		yes sometimes	yes sometimes	yes always	yes sometimes	yes sometimes	yes sometimes	yes sometimes
laboratory technologist or technician	27	male	others	1	no	yes sometimes	yes always	yes always	yes always	yes always	yes always	yes always	yes sometimes	yes sometimes	yes always	yes always	yes sometimes	yes always	yes sometimes	yes always	yes always	yes sometimes	yes sometimes		yes sometimes	yes sometimes	yes sometimes	yes always	no	yes always	yes always	yes sometimes	yes sometimes		yes sometimes	yes sometimes	no	yes sometimes	yes always	yes always	yes always		yes sometimes	yes sometimes	yes sometimes	no	yes sometimes	yes sometimes	no
nurses	29	male	bachelor degree	6	no	yes always	yes always	yes always	yes always	yes always	yes always	yes always	yes always	yes always	yes always	yes always	yes always	yes always	yes always	yes always	yes always	yes always	yes sometimes		yes sometimes	yes sometimes	yes sometimes	yes sometimes	yes sometimes	yes sometimes	yes sometimes	yes sometimes	yes always		yes always	no	yes sometimes	no	yes always	no	yes sometimes		yes sometimes	yes sometimes	yes always	yes sometimes	yes sometimes	yes sometimes	yes sometimes
hospital health information officer	50	male	master degree	12	no	yes always	yes always	yes always	yes always	yes always	yes always	yes always	yes always	yes always	yes always	yes always	yes always	yes always	yes always	yes always	yes always	yes always	yes always		yes sometimes	yes sometimes	yes sometimes	yes sometimes	yes sometimes	yes sometimes	yes sometimes	yes sometimes	yes sometimes		yes always	yes always	yes always	yes always	yes always	no	yes sometimes		yes sometimes	yes sometimes	yes always	yes sometimes	yes sometimes	yes sometimes	yes sometimes
laboratory technologist or technician	28	female	bachelor degree	2	yes	yes always	yes always	yes always	yes always	yes always	yes always	yes always	yes always	yes sometimes	yes always	yes always	yes always	yes sometimes	yes always	yes always	yes always	yes always	yes always	Wearing of nose masks, social distancing, avoiding handshakes and avoid hugging	no	yes sometimes	no	yes always	yes sometimes	yes always	yes always	yes always	yes always	wearing of nose mask, wearing of hand gloves, the use of sanitizer regularly, proper handwashing	yes always	yes always	yes always	yes always	yes always	yes always	yes sometimes	Always wearing of gloves at the filing area, washing hands and using of hand sanitizers.	yes always	yes always	yes always	no	yes sometimes	yes always	yes sometimes
pharmacist	28	female	bachelor degree	2	yes	yes always	yes always	yes always	yes always	yes always	yes sometimes	yes always	yes sometimes	no	yes always	yes always	yes always	yes sometimes	yes always	yes always	yes always	yes always	yes always	Disposing the used nose mask, Isolating an infected person with COVID-19 to prevent the spread of it	yes always	yes always	yes sometimes	yes always	yes always	yes always	yes sometimes	yes always	yes always	Disinfecting doors, mouse, keyboard and pens used at the registration area.	no	no	yes always	yes always	yes always	yes always	yes always	Making sure there social distancing and educating people to wear nosemask when there is overcrowding	yes always	yes always	yes always	yes sometimes	yes sometimes	yes sometimes	yes always
medical assistant	25	female	professional diploma or degree	2	yes	yes always	yes always	yes always	yes always	yes always	yes always	yes always	yes always	yes always	yes always	yes always	yes always	yes always	yes always	yes always	yes always	yes always	yes always	Handwashing, wearing of nose masks.	yes always	yes always	yes always	yes always	yes always	yes sometimes	yes sometimes	yes always	yes always	Washing hands with soap after handling medical records at the registration area.	yes sometimes	yes sometimes	yes always	yes always	yes sometimes	yes always	yes sometimes	The use of surgical mask at the filing area.	yes sometimes	yes sometimes	yes always	yes always	yes always	yes always	yes sometimes
public health nurse	30	female	professional diploma or degree	5	no	yes sometimes	yes sometimes	yes always	yes always	yes always	yes always	yes always	yes always	yes always	yes always	yes always	yes always	yes always	yes always	yes always	yes always	yes always	yes always	Wearing of nose masks, social distancing from other people.	yes sometimes	yes sometimes	yes always	yes always	yes sometimes	yes always	yes sometimes	yes sometimes	yes always	Using all the personal protective equipments, always handwashing, practicing social distancing.	yes always	yes always	yes always	yes always	yes always	yes always	yes sometimes	Wearing lab coats, applying surgical masks.	yes sometimes	yes sometimes	yes always	yes always	yes always	yes sometimes	yes always
public health nurse	29	female	professional diploma or degree	2	yes	yes sometimes	yes always	yes sometimes	yes always	yes always	yes always	yes always	yes sometimes	yes sometimes	yes sometimes	yes always	yes sometimes	yes always	yes always	yes always	yes sometimes	yes sometimes	yes always	Analysing and sharing disease trends with management for decision making, wearing of nose masks.	yes always	yes always	yes always	yes always	yes always	yes always	yes always	yes always	yes always	Organizing clinic clients by observing 1-2 meter social distance.	yes always	yes sometimes	yes sometimes	yes always	yes always	yes sometimes	yes sometimes	Using of hand gloves at the registration area.	yes sometimes	yes sometimes	yes always	no	yes always	yes sometimes	yes sometimes
public health nurse	30	male	professional diploma or degree	3	yes	yes always	yes always	yes always	yes always	yes always	yes always	yes always	yes always	yes always	yes always	yes always	yes always	yes always	yes always	yes always	yes always	yes always	yes sometimes	Making sure workplaces are clean and hygienic by ensuring that surfaces such as desks are wiped.	yes sometimes	yes always	yes always	yes sometimes	yes sometimes	yes always	yes always	yes always	yes always	Disinfecting computer keyboard, mouse, pens before and after use at the registration area.	yes always	yes always	yes sometimes	yes sometimes	yes sometimes	yes always	yes always	The filing area is restricted and accessed only by authorized HRIO	yes always	yes always	yes always	yes sometimes	yes sometimes	yes sometimes	yes always
pharmacist	29	female	professional diploma or degree	1	yes	yes always	yes always	yes always	yes always	yes always	yes sometimes	yes sometimes	yes sometimes	yes sometimes	yes sometimes	yes always	yes always	yes sometimes	yes sometimes	yes always	yes always	yes always	yes always	Using of nose masks and using hand sanitizers.	yes sometimes	yes always	yes always	yes always	yes sometimes	yes always	yes sometimes	yes sometimes	yes sometimes	Observing 1-2 meter social distancing from clients.	yes always	yes sometimes	yes sometimes	yes sometimes	yes always	yes sometimes	yes sometimes	Lab coats and hospital scrubs are worn by HRIO at the filing area	yes sometimes	yes sometimes	yes always	yes always	yes always	yes always	yes always
nurses	29	female	professional diploma or degree	2	yes	yes always	yes always	yes always	yes always	yes always	yes sometimes	yes always	yes always	yes sometimes	yes always	yes always	yes always	yes always	yes always	yes always	yes always	yes always	yes always	Ensure handwashing, using of nose masks, social distancing.	yes always	yes always	yes always	yes always	yes always	yes always	yes always	yes sometimes	yes sometimes	Disinfecting computer keyboard, mouse, pens before and after use at the registration area.	yes always	yes sometimes	yes always	yes sometimes	yes always	yes always	yes always	Lab coats and hospital scrubs are worn by HRIO at the filing area	yes always	yes always	yes sometimes	yes sometimes	yes sometimes	yes sometimes	yes always
dispensary techincian	29	male	professional diploma or degree	2	no	yes always	yes always	yes always	yes always	yes always	yes always	yes always	yes always	yes always	yes always	yes always	yes always	yes always	yes always	yes always	yes always	yes always	yes always	Wearing of nose masks, washing hands with soap and sanitizing hands when theres no water	yes always	yes always	yes always	yes always	yes always	yes always	yes always	yes always	yes always	Hand sanitizing at the registration area, wearing of face masks at the registration area.	yes always	yes always	yes always	yes always	yes always	yes always	yes always	Hand sanitizing at the registration area, wearing of face masks at the filing area.	yes always	yes always	yes always	yes always	yes always	yes always	yes always
hospital health information officer	24	male	bachelor degree	2	yes	yes always	yes always	yes always	yes always	yes always	yes sometimes	yes always	yes sometimes	yes always	yes always	yes always	yes sometimes	yes always	yes always	yes sometimes	yes always	yes sometimes	yes sometimes	Collecting accurate public health information, Putting on and taking off PPE properly.	yes always	yes always	yes sometimes	yes always	yes sometimes	yes sometimes	yes sometimes	yes always	yes always	Practicing social distancing at least 1-2 meters from clients.	yes always	yes sometimes	no	yes sometimes	yes always	yes always	yes always	Washing hands regularly and thoroughly wih soap and running water.	yes sometimes	yes always	no	yes sometimes	yes sometimes	yes sometimes	yes sometimes
biostatistician	27	female	professional diploma or degree	1	no	yes always	yes always	yes always	yes always	yes always	yes always	yes always	yes always	yes always	yes always	yes always	yes always	yes always	yes always	yes always	yes always	yes always	yes always	Wearing of nose masks, social distancing, avoiding handshakes and avoid hugging	yes always	yes always	yes always	yes always	yes always	yes always	yes always	yes always	yes always	wearing of nose mask, wearing of hand gloves, the use of sanitizer regularly, proper handwashing	yes always	yes always	yes always	yes always	yes always	yes always	yes always	Filing area is restricted and accessed only by authorized HRIO	yes always	yes always	yes always	yes always	yes always	yes always	yes always
community health nurse	32	female	professional diploma or degree	5	no	yes always	yes always	yes always	yes always	yes always	yes always	yes always	yes always	yes always	yes always	yes always	yes always	yes always	yes always	yes always	yes always	yes always	yes always	Encouraging the wearing of nose masks and practicing social distancing.	yes always	yes always	yes always	yes always	yes always	yes always	yes always	yes always	yes always	Putting on face masks at the regidtration area and wearing of hand gloves.	yes always	yes always	yes always	yes always	yes always	yes always	yes always	Surgical face masks and hand gloves are worn.	yes always	yes always	yes always	yes always	yes always	yes always	yes always
midwife	29	female	professional diploma or degree	4	yes	yes always	yes always	yes always	yes always	yes always	yes always	yes always	yes sometimes	yes sometimes	yes always	yes always	yes sometimes	yes sometimes	yes always	yes always	yes always	yes always	yes always	Practicing social distancing and wearing of nose masks.	yes always	yes always	no	yes always	yes sometimes	yes always	yes always	yes always	yes always	Decontaminating all surfaces that are in contact with patients.	yes always	no	no	no	yes always	yes always	yes always	The use of 3 ply surgical face mask.	yes sometimes	yes sometimes	no	yes always	no	no	no
dispensary techincian	33	female	professional diploma or degree	1	yes	yes always	yes always	yes always	yes always	yes always	yes always	yes always	yes always	yes always	yes always	yes always	yes always	yes always	yes always	yes always	yes always	yes always	yes always	Applying hand sanitizers and wearing of nose masks.	yes always	yes always	yes always	yes always	yes always	yes always	yes always	yes always	yes always	Organizing clinic clients by observing 1-2 meter social distance.	yes always	no	no	no	yes always	yes always	yes always	Using of surgical mask at the filing area.	yes always	yes always	yes always	yes always	yes always	yes always	yes always
biostatistician	45	male	bachelor degree	10	no	yes always	yes always	yes always	yes always	yes always	yes always	yes always	yes always	yes always	yes always	yes always	yes always	yes always	yes always	yes always	yes always	yes always	yes always	Social distancing, wearing of nose masks, washing of hands and sanitizing of hands.	yes always	yes always	no	yes always	yes always	yes always	yes always	yes sometimes	yes always	Social distancing at the registration area and sanitizing of hands frequently.	yes always	yes always	yes always	yes always	yes always	yes always	yes always	Using hand gloves at the filing area and also washing hands after filing	yes always	yes always	yes sometimes	no	yes sometimes	yes always	yes always
laboratory technologist or technician	36	male	bachelor degree	5	no	yes always	yes always	yes always	yes always	yes always	no	yes sometimes	no	yes sometimes	yes always	yes always	yes always	no	yes sometimes	yes always	yes sometimes	yes always	no	Always applying hand sanitizer and practicing hand hygiene.	yes always	yes always	yes sometimes	yes always	yes always	yes always	yes sometimes	yes always	yes always	Wearing gloves and applying of hand sanitizers always at the registration area.	no	no	no	no	yes always	yes always	yes sometimes	Applying hand sanitizers and washing hands with soap when entering and coming out of filing area	yes always	yes always	yes always	yes always	yes sometimes	yes always	yes always
biostatistician	27	male	professional diploma or degree	1	no	yes always	yes always	yes always	yes always	yes always	no	yes sometimes	no	no	no	yes always	yes always	yes always	yes always	yes always	yes always	yes always	yes always	Using of hand sanitizer when theres no availability of water and wearing of nose masks.	no	yes always	yes always	yes always	no	yes always	yes always	yes always	no	Making sure theres no physical contacts with clients during registration.	yes always	yes always	yes sometimes	yes always	yes always	yes always	yes always	Sanitizing hands after filing and also wearing of lab coats at the filing area.	yes always	yes always	yes always	no	yes always	yes always	no
biostatistician	27	female	professional diploma or degree	2	yes	yes always	yes always	yes always	yes always	yes always	yes always	yes always	yes always	yes sometimes	yes sometimes	yes sometimes	yes sometimes	yes always	yes sometimes	yes sometimes	yes always	yes sometimes	yes always	Keeping at least 1-2 meter away from clients.	yes always	yes always	no	yes always	no	yes always	yes always	yes always	yes always	Wearing of face masks and applying of hand sanitizers.	yes always	no	no	yes always	yes always	yes always	yes always	Decontaminating any surfaces that are in contact with patient level documents.	yes always	yes always	yes always	no	yes always	yes always	yes always
hospital health information officer	29	female	professional diploma or degree	1	no	yes always	yes always	yes always	yes always	yes always	no	yes always	yes always	no	yes always	yes always	yes always	no	no	no	yes always	no	no	Making sure that HCP are informed about current COVID 19 practices such as wearing of nose masks.	yes always	yes always	no	yes always	yes always	yes always	yes always	yes always	yes always	Disinfecting computer equipments with disinfectant at the registration area.	no	no	yes sometimes	no	yes always	yes always	yes sometimes	Applying hand sanitizers and washing hands with soap when entering and coming out of filing area	yes always	yes always	yes always	no	no	no	yes always
disease control officers	28	female	professional diploma or degree	1	no	yes always	yes always	yes always	yes always	yes always	yes always	yes always	yes always	yes always	yes always	yes always	yes always	yes always	yes always	yes always	yes always	yes always	yes always	Using of face shield and nose mask.	yes always	yes always	no	yes always	yes always	no	yes always	yes sometimes	yes always	Wearing of face masks at the registration area.	yes always	yes always	yes always	yes sometimes	yes sometimes	yes sometimes	yes always	Wearing of face masks and applying of handshakes.	yes always	yes always	yes always	yes always	no	yes always	yes always
nurses	22	female	professional diploma or degree	2	yes	yes always	yes sometimes	yes always	yes always	yes always	yes sometimes	yes always	yes sometimes	yes sometimes	yes always	yes always	yes always	yes always	yes always	yes always	yes always	yes always	yes sometimes	Handwashing and wearing of nose mask.	yes always	yes sometimes	yes always	yes sometimes	yes always	yes always	yes always	yes always	yes always	The use of red tape is used to minimize the distance between HCP and Clients.	yes always	yes always	yes always	yes sometimes	yes always	yes always	yes always	Hand gloves are being used by HCP at the filing area.	yes always	yes sometimes	yes always	yes sometimes	yes always	yes sometimes	yes sometimes
district health information officer	32	male	bachelor degree	5	yes	yes sometimes	yes always	yes always	yes always	yes always	yes always	yes always	yes always	yes always	yes always	yes always	yes always	yes always	yes always	yes always	yes always	yes always	yes sometimes	Wearing of nose masks and using of hand sanitizers.	yes always	no	no	no	no	no	no	yes sometimes	yes sometimes	Cleaning the surfaces of computer tools and equipment.	yes sometimes	no	no	no	no	no	yes always	Sanitizing after retrieving of patient folder.	yes sometimes	yes sometimes	no	no	no	yes sometimes	yes sometimes
community health nurse	27	male	professional diploma or degree	1	yes	yes always	yes always	yes always	yes sometimes	yes always	yes always	yes sometimes	yes always	yes sometimes	yes always	yes sometimes	yes always	yes sometimes	yes sometimes	yes always	yes sometimes	yes sometimes	yes always	Washing of hands and wearing of nose masks.	yes always	no	no	no	yes sometimes	no	yes sometimes	yes always	yes sometimes	Washing of hands and sanitizing of hands.	yes sometimes	no	no	no	no	no	yes sometimes	Sanitizing of hands before and after folder retrieval.	yes always	no	no	no	no	no	no
district health information officer	27	female	professional diploma or degree	3	yes	yes always	yes always	yes always	yes always	yes always	yes always	yes always	yes always	yes always	yes always	yes always	yes always	yes always	yes always	yes always	yes sometimes	yes always	yes sometimes	Washing of hands using soap and under running water.	yes sometimes	yes sometimes	no	yes sometimes	yes sometimes	yes sometimes	yes sometimes	yes sometimes	no	Wearing gloves and applying of hand sanitizers always at the registration area.	no	no	no	yes sometimes	yes sometimes	yes sometimes	yes always	Hand sanitizing after retrieval of medical records.	yes sometimes	yes sometimes	yes sometimes	yes sometimes	yes sometimes	yes sometimes	no
district health information officer	29	male	bachelor degree	3	yes	yes always	yes always	yes always	yes always	yes always	yes always	yes always	yes always	yes always	yes always	yes always	yes always	yes always	no	no	yes always	yes always	yes sometimes	Regular hand washing and sanitizing.	yes always	yes sometimes	yes always	yes always	yes sometimes	yes sometimes	yes sometimes	yes sometimes	yes always	Wearing of nose mask and social distancing.	yes always	no	no	no	yes always	yes always	yes always	Lab coats and hospital scrubs worn by HRIO in filing areas.	yes always	yes sometimes	yes sometimes	no	yes sometimes	yes sometimes	yes always
nurses	25	female	professional diploma or degree	1	yes	yes always	yes always	yes always	yes always	yes always	yes sometimes	yes always	yes always	yes always	yes always	yes always	yes sometimes	yes always	yes sometimes	yes always	yes always	yes sometimes	yes always	Covering mouth when sneezing or coughing and observing 1-2 meter social distancing.	yes always	yes always	yes sometimes	yes always	yes always	yes always	yes always	yes always	yes always	Sanitizing hands after and before touching something and covering mouth when coughing or sneezing.	yes always	no	yes sometimes	yes sometimes	yes always	yes always	yes always	Wearing of face mask and observing social distancing.	yes always	yes always	no	no	yes sometimes	yes always	yes sometimes
nurses	25	female	bachelor degree	1	yes	yes sometimes	yes always	yes always	yes always	yes always	yes always	yes always	yes always	yes sometimes	yes always	yes always	yes sometimes	yes sometimes	yes sometimes	yes always	yes always	yes always	yes always	Regular and thoroughly hand washing with soap and under running water.	yes always	yes always	yes sometimes	yes always	yes always	yes always	yes always	yes always	yes always	Regular use of alcohol base sanitizers and wearing of nose masks at the registration area.	yes always	yes always	yes always	yes sometimes	yes always	yes sometimes	yes always	Using of surgical nose mask at filing area.	yes sometimes	yes sometimes	yes sometimes	no	yes sometimes	yes sometimes	yes sometimes
nurses	24	female	professional diploma or degree	1	yes	yes sometimes	yes sometimes	yes sometimes	yes sometimes	yes sometimes	yes sometimes	yes sometimes	yes sometimes	yes sometimes	yes sometimes	yes sometimes	yes sometimes	yes always	yes always	no	yes sometimes	yes always	yes always	Washing of hands under running water.	yes always	yes sometimes	yes always	yes always	yes always	yes always	yes sometimes	yes always	yes always	Door handles and preparation tables at the registration area are disinfected.	yes always	yes always	yes sometimes	yes always	yes always	yes always	yes sometimes	Lab coats and hospital scrubs worn by HRIO in filing areas.	yes always	yes sometimes	yes always	yes sometimes	yes always	yes sometimes	yes always
biostatistician	29	female	professional diploma or degree	2	yes	yes always	yes always	yes always	yes always	yes always	yes always	yes always	yes always	yes always	yes always	yes always	yes always	yes always	yes always	yes always	yes always	yes always	yes always	Social distancing, wearing of nose masks, washing of hands and sanitizing of hands.	yes always	yes always	yes always	yes always	yes always	yes always	yes always	yes always	yes always	Wearing of face masks and applying of hand sanitizers.	yes always	yes always	no	no	no	no	no	Applying hand sanitizers and washing hands with soap when entering and coming out of filing area	no	yes always	yes always	yes always	yes always	yes always	yes always
disease control officers	31	male	professional diploma or degree	4	yes	yes always	yes always	yes always	yes always	yes always	yes always	yes sometimes	yes sometimes	yes always	yes always	yes always	yes always	yes always	yes always	yes sometimes	yes sometimes	yes always	yes always	Wearing of nose masks and washing of hands using soap and under running water.	yes sometimes	yes always	yes always	yes sometimes	yes always	yes sometimes	yes always	yes always	yes always	Decontaminating all surfaces that are in contact with patient.	yes sometimes	yes always	yes always	yes always	yes sometimes	yes sometimes	yes sometimes	Using reminders such as wash hands before entry are pasted on walls of filing area.	yes always	yes always	yes always	yes always	yes sometimes	yes sometimes	yes always
nurses	28	female	professional diploma or degree	3	yes	yes always	yes always	yes always	yes always	yes always	yes sometimes	yes always	yes sometimes	no	yes always	yes always	yes sometimes	yes sometimes	yes always	yes always	yes always	yes always	yes sometimes	Washing of hands under running water and also saniting your hands after handling medical records.	yes always	yes always	yes sometimes	yes always	yes always	yes always	yes sometimes	yes sometimes	yes always	Organizing the clinic clients by observing 1-2 meter social distancing.	yes always	yes always	yes always	yes sometimes	yes always	yes sometimes	yes always	The use of reminders such as wash hands before entry are pasted on the walls of filing area	yes always	yes always	yes always	no	yes always	no	yes sometimes
nurses	36	female	bachelor degree	8	no	yes always	yes always	yes always	yes always	yes always	yes always	yes always	yes always	yes always	yes always	yes always	yes always	yes sometimes	yes always	yes always	yes always	yes always	yes sometimes	Wearing of nose masks and washing of hands using soap and under running water.	yes sometimes	yes always	yes always	yes always	no	no	yes sometimes	yes always	yes sometimes	Using of hand sanitizers after handling patients documents.	yes sometimes	yes sometimes	yes sometimes	yes always	yes always	yes sometimes	yes sometimes	Washing of hands after handling patients files.	yes sometimes	no	yes sometimes	yes sometimes	no	yes sometimes	yes sometimes
hospital health information officer	31	male	bachelor degree	4	yes	yes always	yes sometimes	yes always	yes always	yes always	yes sometimes	yes always	yes always	yes sometimes	yes always	yes always	yes always	yes sometimes	yes sometimes	yes sometimes	yes sometimes	yes always	yes sometimes	Self monitoring for signs of illness and self isolate and practicing social distancing.	yes always	yes always	yes sometimes	yes always	no	yes sometimes	yes sometimes	yes sometimes	yes sometimes	Ensuring that both clients and HCP are in nose masks.	yes always	yes sometimes	no	no	yes sometimes	yes always	yes always	Reminders such as wash hands before entry are pasted on walls at the filing areas.	yes always	yes always	no	no	yes sometimes	yes sometimes	yes sometimes
disease control officers	28	female	professional diploma or degree	2	yes	yes always	yes always	yes always	yes always	yes always	yes always	yes always	yes always	yes sometimes	yes always	yes always	yes always	yes sometimes	yes always	yes always	yes always	yes always	yes always	Disposing of personal protective equipment properly.	yes always	yes always	no	yes always	yes always	yes always	yes always	yes always	yes always	Decontaminating all surfaces that are in contact with patient.	yes always	yes sometimes	yes always	yes always	yes always	yes always	yes sometimes	Lab coats and hospital scrubs worn by HRIO in filing areas.	yes always	yes sometimes	yes always	yes sometimes	yes always	yes always	yes always
biostatistician	27	male	professional diploma or degree	1	no	yes always	yes always	yes always	yes always	yes always	yes always	yes always	yes always	yes always	yes always	yes always	yes always	yes always	yes always	yes always	yes always	yes always	yes always	Washing of hands using soap and under running water.	yes always	yes always	yes always	yes always	yes always	yes always	yes always	yes always	yes always	Putting on nose masks when registering clients or when at registration area.	yes always	yes always	yes always	yes always	yes always	yes always	yes always	Practicing social distancing and wearing nose masks.	yes always	yes always	yes always	yes always	yes always	yes always	yes always
dispensary techincian	29	female	professional diploma or degree	1	yes	yes always	yes always	yes always	yes always	yes always	yes always	yes always	yes always	yes always	yes always	yes always	yes always	yes always	yes always	yes always	yes always	yes always	yes always	Keeping at least 1 meter from person to person.	yes always	yes always	yes always	yes always	no	yes always	yes always	yes always	yes always	Avoiding the use of papers that are used in between patients and providers st the registration area.	yes always	no	no	yes always	yes always	yes always	yes sometimes	Sanitizing hands after filing.	yes always	yes always	yes always	yes always	yes always	yes always	yes always
nurses	29	female	bachelor degree	3	no	yes always	yes always	yes always	yes always	yes always	yes sometimes	yes always	yes always	yes always	yes sometimes	yes always	yes always	yes always	yes always	yes always	yes always	yes always	yes always	Washing hands with soap and water always.	yes sometimes	yes always	no	yes always	no	no	yes sometimes	yes always	yes sometimes	Wearing of hand gloves during registration.	yes sometimes	yes always	yes always	yes always	yes always	yes always	yes sometimes	Wearing of hand gloves at filing areas.	yes always	no	yes always	yes always	yes always	no	yes always
midwife	36	female	professional diploma or degree	10	yes	yes always	yes sometimes	yes always	yes always	yes always	yes always	yes always	yes sometimes	yes sometimes	yes always	yes always	yes sometimes	no	yes sometimes	yes always	yes always	yes always	yes always	Handwashing with soap and under running water and wearing of nose masks.	yes always	yes always	no	yes always	yes sometimes	yes sometimes	yes sometimes	yes always	yes always	Cleaning of tables and chairs with chlorine at the registration area.	no	no	yes sometimes	yes always	yes always	yes always	yes sometimes	Handwashing with soap and under running water and wearing of nose masks.	yes always	yes always	yes sometimes	yes sometimes	yes sometimes	yes sometimes	yes sometimes
midwife	30	female	bachelor degree	4	yes	yes always	yes always	yes always	yes always	yes always	yes always	yes always	yes always	yes always	yes always	yes always	yes always	yes always	yes always	yes always	yes always	yes always	yes always	Using of facee masks, washing hands regularly and practicing social distancing.	yes always	yes always	yes sometimes	yes always	yes always	yes always	yes always	yes always	yes always	Wearing of face masks when talking to clients and applying sanitizer to the hands always.	yes always	yes always	yes always	yes always	yes always	yes always	yes always	Reminders are pasted at every place to help remind clients to follow the COVID-19 protocol.	yes always	yes always	yes always	yes always	yes always	yes always	yes always
nurses	24	female	bachelor degree	1	no	yes always	yes always	yes always	yes always	yes always	yes always	yes always	yes always	yes always	yes always	yes always	yes always	yes always	yes always	yes always	yes always	yes always	yes always	Handwashing with soap and under running water and wearing of nose masks.	yes always	yes always	no	yes always	yes always	yes sometimes	no	yes always	yes always	Observing social distancing at least 1-2 meters from clients.	yes always	yes always	no	no	yes always	yes always	yes always	Wearing nose masks and washing hands under running water.	no	yes always	no	yes always	no	no	no
midwife	28	female	professional diploma or degree	3	yes	yes sometimes	yes sometimes	yes always	yes sometimes	yes always	no	yes sometimes	no	no	yes sometimes	yes sometimes	no	no	no	yes always	yes always	no	no	Decontaminating of surfaces and regular handwashing with soap under running water.	yes always	yes always	no	yes always	yes sometimes	yes sometimes	yes sometimes	yes sometimes	yes sometimes	The use of nose masks at the registration area.	yes sometimes	yes sometimes	yes sometimes	yes sometimes	yes sometimes	yes sometimes	yes sometimes	Frequent use of sanitizers.	yes sometimes	yes sometimes	yes sometimes	yes sometimes	yes sometimes	yes sometimes	yes sometimes
nurses	28	female	bachelor degree	2	no	yes always	yes always	yes always	yes always	yes always	yes sometimes	yes sometimes	yes sometimes	yes always	yes sometimes	yes always	yes always	yes always	yes always	yes always	yes always	yes always	yes always	Using sanitizers regularly when there is absence of water and soap.	yes always	yes sometimes	no	yes always	yes always	yes sometimes	no	yes always	no	Wearing nose masks at the registration area.	yes always	yes always	no	no	yes always	yes always	yes always	Surgical nose masks are used at the filing area.	no	yes always	no	yes always	no	no	no
disease control officers	30	female	professional diploma or degree	3	yes	yes always	yes always	yes always	yes always	yes always	yes always	yes always	yes always	yes always	yes always	yes always	yes always	yes always	yes always	yes always	yes always	yes always	yes always	Practicing social distancing and wearing of nose masks.	yes always	yes always	yes always	yes always	yes always	yes always	yes always	yes always	yes always	Putting on face mask at the registration area.	yes always	yes always	yes always	yes always	yes always	yes always	yes always	Lab coats and hospital scrubs worn by HRIO in filing areas.	yes always	yes always	yes always	yes always	yes always	yes always	yes always
laboratory technologist or technician	28	female	professional diploma or degree	1	yes	yes always	yes always	yes always	yes always	yes always	yes always	yes always	yes always	yes always	yes always	yes always	yes always	yes always	yes always	yes always	yes always	yes always	yes always	Wearing of nose masks and washing of hands using soap and under running water.	yes always	no	no	no	no	no	no	yes always	yes always	Wearing of nose masks and washing of hands using soap and under running water.	yes always	yes always	yes always	yes always	yes always	yes always	yes always	Wearing of nose masks and washing of hands using soap and under running water.	yes always	yes always	no	no	yes always	no	no
laboratory technologist or technician	33	male	bachelor degree	4	yes	yes sometimes	yes sometimes	yes always	yes always	yes sometimes	yes always	yes always	yes always	yes always	yes always	yes always	yes sometimes	yes sometimes	yes always	yes always	yes sometimes	yes always	yes sometimes	Sanitizing regularly and wearing of face masks.	yes always	yes always	no	yes always	yes sometimes	yes always	yes sometimes	yes sometimes	yes always	Regular use of hand sanitizers and social ddistancing.	yes always	no	no	no	yes always	yes always	yes always	Regular use of nose masks at the filing area.	no	yes always	yes sometimes	no	yes always	yes sometimes	yes always
nurses	28	female	professional diploma or degree	5	yes	yes always	yes always	yes always	yes always	yes always	yes always	yes always	yes always	yes always	yes always	yes always	yes always	yes always	yes always	yes always	yes always	yes always	yes sometimes	Washing hands with soap and water always.	yes sometimes	yes always	no	yes always	yes sometimes	yes always	yes sometimes	yes always	yes always	Wearing of hand gloves during registration and sanitizing hands regularly.	yes always	yes sometimes	yes always	yes always	yes sometimes	yes sometimes	yes sometimes	Wearing of hand gloves during filing and sanitizing hands regularly.	yes always	yes always	yes sometimes	yes sometimes	yes always	yes always	yes always
nurses	30	female	professional diploma or degree	5	no	yes sometimes	yes always	yes always	yes always	yes always	yes always	yes always	yes always	yes always	yes always	yes always	yes always	yes always	yes always	yes always	yes always	yes always	yes always	Wearing of nose masks and washing of hands using soap and under running water.	yes always	yes always	yes always	yes always	yes always	yes always	yes always	yes always	yes always	Practicing social distancing at the registration area.	yes always	yes always	yes always	yes always	yes always	yes always	yes always	Filing area are restricted and accessed by only authorized HRIO.	yes always	yes always	yes always	yes always	yes always	yes always	yes always
community health nurse	29	female	professional diploma or degree	2	no	yes always	yes always	yes always	yes sometimes	yes always	yes always	yes sometimes	yes sometimes	yes sometimes	yes always	yes sometimes	yes sometimes	yes sometimes	yes always	yes always	yes always	yes always	yes always	Importance of handwashing and social distancing.	yes always	yes always	no	yes always	yes always	yes always	yes always	yes always	yes sometimes	Social distancing and regular use of hand sanitizers.	yes sometimes	yes sometimes	yes always	yes always	yes always	yes always	yes always	Maintenance of social distancing and regular wearing of nose mask.	yes always	yes always	yes always	yes always	yes always	yes always	yes always
nurses	24	female	professional diploma or degree	2	yes	yes always	yes always	yes always	yes always	yes always	yes always	yes always	yes always	yes always	yes always	yes always	yes always	yes always	yes always	yes always	yes always	yes always	yes always	Regular use of hand sanitizer and wearing of nose masks and social distancing.	yes always	yes always	yes always	yes always	yes always	yes always	yes always	yes always	yes always	Practicing social distancing at the registration area.	yes always	yes always	yes always	yes always	yes always	yes always	yes always	Wearing of hand gloves at filing areas.	yes always	yes always	yes always	yes always	yes always	yes always	yes always
nurses	25	female	professional diploma or degree	2	yes	yes sometimes	yes always	yes always	yes always	yes always	yes sometimes	yes sometimes	no	no	yes always	yes sometimes	yes sometimes	no	yes sometimes	yes always	yes always	yes sometimes	no	Washing hands always and wearing of face masks.	yes sometimes	yes always	no	yes always	yes always	yes always	yes always	yes sometimes	yes sometimes	Using of red tape to minimize distance which separates clients from HCP.	no	no	yes sometimes	no	no	no	yes always	Using of hand gloves at the filing area.	yes always	yes always	yes always	yes always	yes always	yes always	yes always
nurses	33	female	bachelor degree	3	no	yes always	yes always	yes always	yes always	yes always	yes always	yes always	yes always	yes always	yes always	yes always	yes always	yes always	yes always	yes always	yes always	yes always	yes always	Wearing of face mask in public or mass gatherings and observing social distancing.	yes always	yes always	yes sometimes	yes always	yes sometimes	yes always	no	yes always	yes always	Wearing of nose masks and washing of hands using soap and under running water.	yes always	yes sometimes	yes sometimes	yes sometimes	yes sometimes	yes always	yes always	Practicing social distancing and wearing nose masks.	no	yes always	no	no	yes always	yes sometimes	yes sometimes
nurses	22	female	bachelor degree	1	no	yes always	yes sometimes	yes always	yes always	yes always	yes sometimes	yes always	yes sometimes	yes sometimes	yes always	yes always	yes always	yes sometimes	yes sometimes	yes always	yes always	yes sometimes	yes sometimes	Wearing of nose masks and washing of hands using soap and under running water.	yes sometimes	yes always	yes sometimes	yes always	yes always	yes always	yes always	yes always	yes always	Maintaining social distance and wearing of nose masks.	yes always	yes sometimes	yes always	yes always	yes always	yes always	yes sometimes	Sanitizing and handwash with soap and water.	yes sometimes	yes sometimes	yes always	yes sometimes	yes sometimes	yes sometimes	yes sometimes
public health nurse	30	female	bachelor degree	4	yes	yes always	yes always	yes always	yes always	yes always	yes always	yes always	yes always	yes always	yes always	yes always	yes always	yes always	yes always	yes always	yes always	yes always	yes always	Hand sanitizing and wearing of nose masks.	yes always	yes always	yes always	yes always	yes always	yes always	yes always	yes always	yes always	Veronica buckets and soap available and patients washing hands at the OPD.	yes always	yes always	yes always	yes always	yes always	yes always	yes always	Wearing of lab coats and hospital scrubs in the filing area.	yes always	yes always	yes always	yes always	yes always	yes always	yes always
community health nurse	30	male	bachelor degree	3	yes	yes sometimes	yes always	yes always	yes always	yes always	yes always	yes always	yes always	yes always	yes always	yes always	yes always	yes sometimes	yes always	yes always	yes always	yes always	yes sometimes	Application of alcohol based hand sanitizer and washing of hands.	yes always	yes sometimes	yes sometimes	yes sometimes	yes always	yes always	yes always	yes always	yes sometimes	Door handle and pens at the registration area are disinfected before and after use.	yes always	yes sometimes	yes sometimes	yes always	yes sometimes	yes sometimes	yes sometimes	Wearing of hand gloves at filing areas.	yes sometimes	yes always	yes sometimes	yes sometimes	yes always	yes always	yes sometimes
nurses	36	female	professional diploma or degree	7	no	yes always	yes always	yes always	yes always	yes always	yes always	yes always	yes always	yes always	yes always	yes sometimes	yes sometimes	yes sometimes	yes sometimes	yes sometimes	yes sometimes	yes sometimes	yes sometimes	Washing of hands and sanitizing of hands.	yes always	no	no	no	no	no	no	yes sometimes	yes sometimes	Availability of veronica buckets for washing of hands at the registration area.	yes always	no	no	no	no	yes always	yes always	Washing hands and wearing of nose masks.	yes always	no	no	no	no	no	yes sometimes
hospital health information officer	29	male	bachelor degree	4	yes	yes always	yes always	yes always	yes always	yes always	yes always	yes always	yes always	yes always	yes always	yes always	yes always	yes always	yes always	yes always	yes always	yes always	yes always	Washing of hands regularly when visiting the facility and using of hand sanitizers.	yes always	yes sometimes	no	yes sometimes	yes sometimes	yes sometimes	yes sometimes	yes always	yes sometimes	Cleaning of hands with hand sanitizer after it has been used for an activity.	no	no	no	no	yes sometimes	yes sometimes	yes sometimes	Washing of hands at the filing area.	yes always	yes always	no	no	yes sometimes	yes sometimes	no
Doctor	35	female	professional diploma or degree	3	yes	yes always	yes always	yes always	yes always	yes always	yes always	yes always	yes always	yes always	yes always	yes always	yes always	yes always	yes always	yes always	yes always	yes always	yes always	Sanitizing of hands and wearing of nose masks.	yes always	yes always	yes always	yes always	yes always	yes always	yes always	yes always	yes always	Decontaminating surfaces that are in contact with patients.	yes always	yes always	yes always	yes always	yes always	yes always	yes always	Using of 3 ply surgical face mask.	yes always	yes always	yes always	yes always	yes always	yes always	yes always
nutrition officer	32	male	bachelor degree	1	yes	yes always	yes always	yes always	yes always	yes always	yes always	yes always	yes always	yes always	yes always	yes always	yes always	yes always	yes always	yes always	yes always	yes always	yes always	Using of hand sanitizers and wearing of nose masks.	yes always	yes always	yes always	yes always	yes always	yes always	yes always	yes always	no	Disinfecting all surfaces that comes in contact with patients.	yes always	no	no	no	no	no	yes always	Sanitizing after folder retrieval.	yes always	yes always	yes always	yes always	yes always	yes always	yes always
public health nurse	27	male	bachelor degree	2	yes	yes always	yes always	yes always	yes always	yes always	yes always	yes always	yes always	yes always	yes always	yes always	yes always	yes always	yes always	yes always	yes always	yes always	yes always	Disposing mask properly, practicing social distance and washing of hands.	yes sometimes	yes always	yes sometimes	yes always	yes always	yes always	yes always	yes always	yes always	Disposing used masks off and washing hands with soap and under running water.	yes always	yes always	yes always	yes always	yes always	yes always	yes always	Sanitizing of hands when entering and coming out of filing areas.	yes always	yes always	yes always	yes always	yes always	yes always	yes always
disease control officers	38	female	professional diploma or degree	3	yes	yes always	yes always	yes always	yes always	yes always	yes always	yes always	yes always	yes always	yes always	yes always	yes always	yes always	yes always	yes always	yes always	yes sometimes	yes always	Wearing of nose masks and washing of hands using soap and under running water.	yes always	no	no	no	no	no	no	yes always	yes sometimes	Washing of hand using veronica bucket at the entrance of the hospital.	yes always	no	no	no	no	yes sometimes	yes always	Sanitizing hands after retrievals.	yes sometimes	yes sometimes	yes sometimes	yes sometimes	no	yes sometimes	no
midwife	35	female	master degree	7	yes	yes always	yes sometimes	yes always	yes sometimes	yes always	yes sometimes	yes sometimes	yes always	yes always	yes always	yes always	yes sometimes	yes always	yes sometimes	yes always	yes sometimes	yes always	yes always	Workplaces are clean and hygienic by ensuring that work surfaces are wiped with disinfected.	yes always	yes always	yes always	yes sometimes	yes sometimes	yes always	yes sometimes	yes always	yes always	Putting on face masks at the registration area.	yes always	yes always	yes sometimes	yes sometimes	yes always	yes sometimes	yes always	Sanitizing hands before entering filing area.	yes always	yes always	yes always	yes always	yes sometimes	yes sometimes	yes always
midwife	30	female	bachelor degree	4	yes	yes always	yes always	yes sometimes	yes sometimes	yes always	yes sometimes	yes sometimes	yes always	yes always	yes always	yes always	yes always	yes always	yes sometimes	yes sometimes	yes always	yes always	yes always	Using of nose masks.	yes always	yes always	yes sometimes	yes sometimes	yes sometimes	yes always	yes always	yes always	yes sometimes	Using of nose masks.	yes always	yes sometimes	yes always	yes always	yes sometimes	yes always	yes always	Filing area are restricted and accessd only by HRIO. This prevents congestion in the filing area.	yes sometimes	yes sometimes	yes sometimes	yes sometimes	yes sometimes	yes always	yes always
midwife	28	female	professional diploma or degree	2	yes	yes always	yes always	yes always	yes sometimes	yes always	yes always	yes always	yes sometimes	yes always	yes sometimes	yes sometimes	yes sometimes	yes always	yes always	yes always	yes sometimes	yes sometimes	yes sometimes	I make sure to wash hands thoroughly and always use sanitizer when the need arrives.	yes sometimes	yes sometimes	yes always	yes always	yes sometimes	yes sometimes	yes always	yes always	yes sometimes	The use of red tape to minimize the distance which separates registration desk from clients.	yes always	yes always	no	yes always	yes always	yes always	yes always	The use of nose masks being compulsory at the filing area.	yes always	yes always	yes sometimes	no	yes sometimes	yes sometimes	yes sometimes
midwife	35	female	bachelor degree	7	yes	yes always	yes always	yes always	yes always	yes always	yes always	yes always	yes always	yes always	yes always	yes always	yes always	yes always	yes always	yes always	yes always	yes always	yes always	Wearing of nose masks and washing of hands using soap and under running water.	yes always	no	no	no	no	no	yes sometimes	yes sometimes	yes always	Hand sanitization.	yes always	no	no	no	no	no	yes always	Washing of hands, using soap under running water.	yes always	no	no	no	no	yes sometimes	no
nurses	32	female	professional diploma or degree	4	yes	yes always	yes always	yes always	yes always	yes always	yes sometimes	yes sometimes	yes always	yes sometimes	yes always	yes always	yes always	yes always	yes sometimes	yes sometimes	yes always	yes always	yes always	Practicing social distancing, washing of hands and wearing of face masks.	yes always	yes always	yes sometimes	yes sometimes	yes always	yes sometimes	yes sometimes	yes always	yes sometimes	Avoid handshaking and practice wearing of nose masks and social distancing.	yes always	yes sometimes	yes sometimes	yes always	yes sometimes	yes sometimes	yes always	Washing of hands when entering and coming out of the filing area.	yes always	yes sometimes	yes always	yes sometimes	yes sometimes	yes always	yes always
nurses	29	male	bachelor degree	2	yes	yes always	yes always	yes always	yes always	yes always	yes always	yes always	yes always	yes always	yes always	yes always	yes always	yes always	yes always	yes always	yes always	yes always	yes always	Disposing off nose mask properly.	yes always	yes always	yes always	yes always	yes always	yes always	yes always	yes always	yes always	Regular hand washing with soap and running water and wearing of nose masks.	yes always	yes always	yes always	yes always	yes always	yes always	yes always	Cleaning the computer, mouse and keyboard after use.	yes always	yes always	yes always	yes always	yes always	yes always	yes always
midwife	32	female	professional diploma or degree	6	yes	yes always	yes always	yes always	yes sometimes	yes always	yes sometimes	yes always	yes always	yes sometimes	yes always	yes always	yes always	yes sometimes	yes sometimes	yes always	yes always	yes always	yes sometimes	Observing all COVID 19 protocols by wearing nose masks.	yes always	yes sometimes	no	yes always	yes always	yes sometimes	yes sometimes	yes always	yes always	Observing social distancing.	yes always	yes sometimes	yes always	no	yes sometimes	yes always	yes sometimes	Wearing nose masks all times.	yes always	yes always	no	yes sometimes	yes sometimes	yes always	yes always
Doctor	32	male	bachelor degree	2	no	yes sometimes	yes always	yes always	yes always	yes always	no	yes sometimes	yes sometimes	yes always	yes always	yes always	yes always	yes always	yes sometimes	yes always	yes always	yes always	yes sometimes	Keeping ones self safe and staying informed about the COVID 19 situation and wearing of nose masks.	yes always	yes always	yes always	yes always	yes always	yes always	yes sometimes	yes sometimes	no	Social distancing between clients and providers.	no	yes sometimes	no	yes sometimes	yes always	yes always	yes always	Wearing of nose masks at the filing area and practicing social distancing	yes always	yes always	yes sometimes	no	yes sometimes	yes sometimes	yes always
public health nurse	29	male	bachelor degree	2	yes	yes always	yes always	yes always	yes always	yes always	yes always	yes always	yes always	yes always	yes always	yes always	yes always	yes always	yes always	yes always	yes always	yes always	yes always	Wearing masks always and washing hands frequently.	yes always	yes always	yes always	yes always	yes sometimes	yes always	yes always	yes always	yes always	I encourage wearing of mask and also sanitizing hands frequently.	yes always	yes always	yes always	yes always	yes always	yes always	yes always	Notes are written on doors of any unit saying "No mask no entry".	yes always	yes always	yes always	yes sometimes	yes always	yes always	yes always
nurses	35	male	professional diploma or degree	7	yes	yes always	yes always	yes sometimes	yes sometimes	yes sometimes	yes always	yes sometimes	yes sometimes	yes always	yes always	yes sometimes	yes always	yes sometimes	yes always	yes sometimes	yes always	yes sometimes	yes always	Making sure workplaces are cleaned and hygienic by ensuring that surfaces are cleaned with chlorine.	yes always	yes always	yes always	yes always	yes always	yes always	yes always	yes always	yes always	Decontaminating all surfaces that are in contact with patients.	yes always	yes always	yes sometimes	yes sometimes	yes always	yes always	yes always	Sanitizing hands regularly at the filing area.	yes sometimes	yes sometimes	yes always	yes sometimes	yes always	yes sometimes	yes sometimes
nutrition officer	38	female	professional diploma or degree	10	yes	yes always	yes always	yes always	yes always	yes always	yes always	yes always	yes always	yes sometimes	yes sometimes	yes always	yes always	yes always	yes always	yes sometimes	yes always	yes always	yes always		yes always	yes always	yes always	yes always	yes always	yes always	yes always	yes always	yes always		yes always	yes always	yes sometimes	yes always	yes always	yes always	yes always		yes always	yes always	yes always	no	yes sometimes	yes sometimes	yes sometimes
community health nurse	35	female	professional diploma or degree	7	yes	yes always	yes always	yes always	yes always	yes always	yes always	yes sometimes	yes sometimes	yes always	yes always	yes always	yes always	yes always	yes always	yes always	yes always	yes always	yes always	Wearing of nose masks and practicing social distancing.	yes always	yes always	yes always	yes always	yes always	yes always	yes always	yes sometimes	yes sometimes	Practicing social distancing at the registration area.	yes always	yes always	no	yes always	yes always	yes always	yes always	Wearing of nose masks at the filing area.	yes always	yes always	yes always	yes always	yes always	yes always	yes always
nurses	32	female	professional diploma or degree	5	yes	yes always	yes always	yes always	yes always	yes always	no	no	no	yes sometimes	yes sometimes	yes always	yes sometimes	yes sometimes	yes sometimes	yes sometimes	yes sometimes	yes always	yes sometimes	Washing of hands regularly with soap and under running water.	yes always	yes always	yes always	yes always	yes always	yes always	yes always	yes always	yes always		yes always	yes sometimes	yes always	yes always	yes always	yes always	yes always		yes always	yes always	yes always	yes always	yes always	no	no
community health nurse	33	male	professional diploma or degree	5	yes	yes always	yes sometimes	yes always	yes always	yes always	yes always	yes always	yes sometimes	yes sometimes	yes sometimes	yes always	yes always	yes sometimes	yes always	yes always	yes always	yes always	yes always	Practicing social distancing and washing hands frequently with soap and under running water.	yes always	yes always	yes always	yes always	yes always	yes always	yes always	yes always	yes always		yes always	yes always	no	no	yes always	yes always	yes always		yes always	yes always	yes always	yes sometimes	yes always	yes always	yes always
laboratory technologist or technician	29	male	bachelor degree	2	yes	yes sometimes	yes always	yes always	yes always	yes always	yes always	yes sometimes	yes always	yes sometimes	yes sometimes	yes always	yes always	yes sometimes	yes always	yes always	yes always	yes sometimes	yes always	Wearing of nose masks and practicing social distancing.	yes always	yes always	yes always	yes always	yes always	yes always	yes always	yes always	yes always	Observing social distancing at the registration area.	yes always	yes always	no	yes sometimes	yes always	yes sometimes	yes sometimes	Washing of hands at the filing area.	yes always	yes always	yes always	no	yes sometimes	yes sometimes	no
laboratory technologist or technician	37	female	professional diploma or degree	7	yes	yes sometimes	yes sometimes	yes always	yes always	yes always	yes sometimes	yes sometimes	yes sometimes	yes sometimes	yes sometimes	yes always	yes always	yes sometimes	yes always	yes always	yes always	yes always	yes sometimes	Wearing hand gloves when providing care to clients and wearing of nose masks frequently.	yes sometimes	yes always	yes sometimes	yes sometimes	yes sometimes	yes always	yes always	yes always	yes always	Organizing the clinic clients by observing 1-2 meter social distance.	yes sometimes	yes always	yes always	yes always	yes always	yes sometimes	yes sometimes	Filing area is accessed by only authorized HRIO.	yes always	yes always	yes always	yes sometimes	yes sometimes	yes sometimes	yes always
laboratory technologist or technician	33	female	bachelor degree	4	yes	yes always	yes sometimes	yes sometimes	yes sometimes	yes sometimes	no	no	no	yes sometimes	yes sometimes	yes always	yes always	yes sometimes	yes sometimes	yes always	yes always	yes sometimes	yes sometimes	Washing hands frequently.	yes always	yes always	yes always	yes always	yes always	yes always	yes always	yes always	yes always		yes always	yes always	yes sometimes	yes always	yes always	yes always	yes sometimes	Maintenance of social distancing and regular wearing of nose mask.	yes sometimes	yes always	yes sometimes	yes always	yes always	yes sometimes	yes always
laboratory technologist or technician	27	female	professional diploma or degree	1	yes	yes always	yes sometimes	yes always	yes sometimes	yes always	yes sometimes	yes always	yes always	yes sometimes	yes sometimes	yes always	yes always	no	yes sometimes	yes always	yes always	yes sometimes	yes always	Social distancing and wearing of nose masks.	yes sometimes	yes sometimes	yes always	yes always	yes always	yes sometimes	yes sometimes	yes sometimes	yes always	Practicing social distancing at the registration area.	yes always	yes always	yes always	yes always	yes always	yes always	yes sometimes	Wearing handgloves when retrieving files.	yes sometimes	no	yes always	yes sometimes	yes sometimes	yes always	yes always
community health nurse	33	female	professional diploma or degree	6	no	yes always	yes always	yes always	yes always	yes always	yes sometimes	yes sometimes	yes sometimes	yes sometimes	yes sometimes	yes always	yes always	yes always	yes sometimes	yes sometimes	yes always	yes always	yes sometimes	Frequent hand washing with running water and soap and wearing of face masks.	yes always	yes always	yes always	yes always	yes sometimes	yes sometimes	yes sometimes	yes sometimes	yes always	Social distancing between patients and encouraging wearing of face masks.	yes always	yes sometimes	yes sometimes	yes always	yes always	yes always	yes always	Wearing of protective personal equipments.	no	no	yes always	yes sometimes	yes sometimes	yes always	yes always
nurses	28	male	professional diploma or degree	2	yes	yes always	yes always	yes always	yes always	yes always	yes always	yes sometimes	yes sometimes	yes always	yes sometimes	yes always	yes always	yes always	yes sometimes	yes sometimes	yes always	yes always	yes sometimes		yes always	yes always	yes always	yes always	yes always	yes always	yes always	yes sometimes	yes sometimes		yes always	yes always	yes sometimes	yes always	yes always	yes always	yes always		yes sometimes	no	yes always	no	yes sometimes	yes sometimes	no
nutrition officer	31	male	professional diploma or degree	4	yes	yes always	yes always	yes always	yes sometimes	yes sometimes	yes sometimes	yes sometimes	yes always	yes sometimes	yes sometimes	yes always	yes always	yes sometimes	yes always	yes always	yes always	yes sometimes	yes always	Advicing management if they are experiencing upsurge of certain diseases especially COVID.	yes always	yes always	yes always	yes always	yes sometimes	yes sometimes	yes sometimes	yes sometimes	yes sometimes	Discouraging handshaking at the registration area.	yes always	yes always	no	yes always	yes always	yes sometimes	yes always	Practicing social distancing.	yes sometimes	yes sometimes	yes always	yes sometimes	yes always	yes always	yes always
nutrition officer	30	male	professional diploma or degree	3	yes	yes sometimes	yes sometimes	yes always	yes always	yes always	yes always	yes always	yes sometimes	yes sometimes	yes sometimes	yes always	yes always	yes always	yes always	yes always	yes always	yes sometimes	yes sometimes	Wearing nose mask and changing it frequently when the need arises.	yes sometimes	yes sometimes	yes sometimes	yes always	yes always	yes sometimes	yes sometimes	yes always	yes always	Organizing the clinic clients by observing 1-2 meter social distance.	yes always	yes always	yes always	yes sometimes	yes always	yes always	yes always	Using of 3 ply surgical face mask.	yes always	yes always	yes always	yes sometimes	yes always	yes always	yes always
community health nurse	28	male	professional diploma or degree	2	yes	yes sometimes	yes sometimes	yes sometimes	yes sometimes	yes always	yes always	yes sometimes	yes sometimes	yes sometimes	yes sometimes	yes always	yes always	yes sometimes	yes sometimes	yes always	yes always	yes always	yes always	Decontaminating surfaces with disinfectants.	yes always	yes always	yes always	yes sometimes	yes sometimes	yes always	yes always	yes always	yes always		yes always	yes sometimes	yes sometimes	yes always	yes always	yes sometimes	yes always		no	yes sometimes	yes always	no	yes sometimes	yes sometimes	no
midwife	35	female	professional diploma or degree	7	yes	yes sometimes	yes sometimes	yes always	yes always	yes always	no	no	no	yes sometimes	yes sometimes	yes always	yes always	no	yes sometimes	yes always	yes always	yes always	yes sometimes	Wearing face masks.	yes always	yes always	yes sometimes	yes always	yes sometimes	yes always	yes sometimes	yes always	yes always	Frequent hand sanitization at the registration area.	yes always	yes sometimes	yes sometimes	yes always	yes always	yes always	yes always	Frequent hand sanitization at the filing area.	yes sometimes	yes sometimes	yes always	no	yes sometimes	yes always	yes always
nurses	28	male	bachelor degree	2	yes	yes sometimes	yes sometimes	yes sometimes	yes sometimes	yes always	yes always	yes sometimes	yes always	yes sometimes	yes always	yes always	yes sometimes	yes always	yes always	yes sometimes	yes always	yes always	yes sometimes		yes always	yes always	yes sometimes	yes sometimes	yes sometimes	yes always	yes always	yes always	yes always		yes always	yes always	yes sometimes	yes always	yes always	yes always	yes sometimes		no	yes sometimes	yes always	yes sometimes	yes sometimes	yes always	yes always
disease control officers	34	male	bachelor degree	6	yes	yes always	yes always	yes always	yes always	yes always	yes always	yes always	yes always	yes always	yes always	yes always	yes always	yes always	yes always	yes always	yes always	yes always	yes always	Putting on face masks always.	yes always	yes always	yes always	yes always	yes always	yes always	yes always	yes always	yes always	Observing social distancing at least 1-2 meters from clients.	yes always	yes always	yes always	yes always	yes always	yes always	yes always	Reminders such as wash hands before entry are pasted on the walls.	yes always	yes always	yes always	yes sometimes	yes sometimes	yes sometimes	yes always
nutrition officer	30	male	professional diploma or degree	3	yes	yes always	yes always	yes always	yes always	yes always	yes always	yes sometimes	yes sometimes	yes sometimes	yes sometimes	yes always	yes always	yes always	yes always	yes sometimes	yes always	yes sometimes	yes sometimes		yes always	yes always	yes always	yes always	yes always	yes always	yes always	yes always	yes always		yes always	yes always	yes always	yes always	yes always	yes always	yes always		yes always	yes always	yes always	no	yes sometimes	yes always	yes always
public health nurse	32	male	professional diploma or degree	4	yes	yes always	yes always	yes always	yes sometimes	yes sometimes	yes always	yes always	yes always	yes always	yes sometimes	yes always	yes always	yes sometimes	yes sometimes	yes always	yes always	yes always	yes always	Sanitizing hands regularly and wearing of nose masks.	yes sometimes	yes always	yes sometimes	yes always	yes always	yes sometimes	yes always	yes sometimes	yes sometimes	Sanitizing hands regularly at the registration area.	yes always	yes always	yes always	yes always	yes always	yes always	yes always	Wearing hands gloves when filing.	yes always	yes always	yes always	yes always	yes always	yes always	yes always
nurses	33	female	bachelor degree	5	yes	yes sometimes	yes always	yes always	yes sometimes	yes always	yes sometimes	yes sometimes	yes always	yes always	yes sometimes	yes always	yes always	yes sometimes	yes sometimes	yes sometimes	yes sometimes	yes sometimes	yes always	Covering mouth when coughing or sneezing and washing of hands frequently.	yes always	yes sometimes	yes sometimes	yes always	yes always	yes always	yes sometimes	yes always	yes always	Cleaning all surfaces that are in contact with patients.	yes always	yes sometimes	yes sometimes	yes always	yes always	yes always	yes sometimes	Practicing of social distancing at the filing area.	yes always	yes always	yes sometimes	yes always	yes always	yes always	yes sometimes
community health nurse	34	male	bachelor degree	6	yes	yes always	yes always	yes always	yes always	yes always	yes sometimes	yes sometimes	yes sometimes	yes sometimes	yes always	yes always	yes always	no	yes always	yes always	yes always	yes sometimes	yes always	Educating people on the wearing of nose masks.	yes sometimes	yes always	yes always	yes always	yes sometimes	yes sometimes	yes sometimes	yes sometimes	yes sometimes		yes always	yes always	yes always	yes always	yes always	yes always	yes always	Using nose mask at the filing area.	yes sometimes	yes sometimes	yes always	yes always	yes always	yes sometimes	yes always
nurses	27	male	bachelor degree	2	yes	yes always	yes always	yes always	yes always	yes always	yes sometimes	yes sometimes	yes sometimes	yes sometimes	yes sometimes	yes always	yes always	yes sometimes	yes always	yes always	yes always	yes sometimes	yes always	Disposing of personal protective equipmentsproperly.	yes sometimes	yes always	yes always	yes always	yes always	yes always	yes sometimes	yes always	yes always	Wearing hand gloves at the registration area.	yes always	yes always	no	yes always	yes always	yes always	yes always	Wearing of nose masks.	yes always	yes sometimes	yes always	no	yes sometimes	yes always	yes always
community health nurse	32	male	bachelor degree	4	yes	yes always	yes always	yes sometimes	yes always	yes sometimes	yes always	yes always	yes sometimes	yes sometimes	yes sometimes	yes always	yes sometimes	yes always	yes sometimes	yes always	yes sometimes	yes always	yes always	Practicing social distancing and wearing of nose masks.	yes always	yes sometimes	yes sometimes	yes always	yes sometimes	yes always	yes always	yes sometimes	yes always	Wearing hand gloves during registration of clients.	yes always	yes always	yes sometimes	yes always	yes always	yes sometimes	yes always	Practicing social distancing at the filing area.	yes always	yes sometimes	yes sometimes	yes always	yes always	yes always	yes sometimes
midwife	30	female	bachelor degree	3	yes	yes always	yes always	yes sometimes	yes sometimes	yes always	no	no	yes sometimes	yes sometimes	no	yes always	yes always	yes always	yes always	yes always	yes always	yes sometimes	no		yes always	yes sometimes	yes always	yes always	yes always	yes always	yes always	yes always	yes always	Avoiding the use of papers that in use between patients and HCP.	yes always	yes always	yes always	yes always	yes always	yes always	yes sometimes		yes always	yes always	yes always	yes always	yes always	yes sometimes	yes sometimes
nurses	29	male	bachelor degree	2	yes	yes sometimes	yes sometimes	yes always	yes sometimes	yes always	yes sometimes	yes sometimes	yes always	yes always	yes sometimes	yes always	yes sometimes	yes always	yes sometimes	yes sometimes	yes sometimes	yes always	yes sometimes	Surfaces at the workplace are cleaned and made hygienic by using chlorine	yes always	yes sometimes	yes always	yes always	yes sometimes	yes sometimes	yes always	yes always	yes always	Disinfecting all surfaces that comes in contact with patients.	yes sometimes	yes always	yes sometimes	yes sometimes	yes always	yes always	yes always	Lab coats are worn at the filing area.	yes sometimes	yes sometimes	yes sometimes	yes always	yes always	yes always	yes always
midwife	40	female	bachelor degree	8	yes	yes always	yes always	yes always	yes always	yes always	yes always	yes always	yes sometimes	no	yes sometimes	yes always	yes always	yes always	yes always	yes sometimes	yes sometimes	yes always	yes always	Observing 1-2 meter social distancing from clients.	yes always	yes always	yes always	yes always	yes always	yes always	yes always	yes always	yes always	Wearing hand gloves at the registration area.	yes always	yes sometimes	yes sometimes	yes always	yes always	yes always	yes always		yes always	yes always	yes always	no	no	yes always	yes sometimes
nurses	29	male	bachelor degree	2	yes	yes always	yes always	yes always	yes always	yes always	yes always	yes always	yes sometimes	yes sometimes	no	yes always	yes always	yes sometimes	yes always	yes always	yes always	yes always	yes always	Washing hands regularly with soap.	yes always	yes always	yes always	yes always	yes always	yes always	yes always	yes always	yes always	Disinfecting computer keyboards, mouse, door handles at the registration area.	yes always	yes always	yes always	yes always	yes always	yes always	yes always	Hospital scrubs are worn at the filing area.	yes always	yes always	yes always	no	no	yes always	no
community health nurse	27	female	professional diploma or degree	1	yes	yes sometimes	yes sometimes	yes sometimes	yes always	yes always	yes sometimes	no	yes sometimes	yes sometimes	yes always	yes sometimes	yes always	yes sometimes	yes sometimes	yes always	yes always	yes always	yes always		yes always	yes always	yes always	yes always	yes always	yes always	yes always	yes always	yes always	Wearing hand gloves at the registration area.	yes always	yes always	yes always	yes always	yes always	yes always	yes always		yes sometimes	yes sometimes	yes always	yes always	yes sometimes	yes sometimes	yes sometimes
nurses	29	male	professional diploma or degree	3	yes	yes always	yes always	yes always	yes sometimes	yes sometimes	no	yes sometimes	no	yes sometimes	no	yes always	yes always	yes sometimes	yes always	yes always	yes always	yes sometimes	yes sometimes	Sanitizing hands frequently.	yes sometimes	yes always	yes always	yes sometimes	yes always	yes always	yes always	yes always	yes always	Putting of nose masks at the registration area.	yes always	yes sometimes	yes sometimes	yes sometimes	yes always	yes always	yes sometimes		yes sometimes	yes sometimes	yes sometimes	yes sometimes	yes always	yes always	yes always
nurses	32	female	bachelor degree	5	yes	yes always	yes always	yes always	yes always	yes always	no	no	no	no	no	yes always	yes always	yes sometimes	yes sometimes	yes sometimes	yes always	yes always	no	Wearing of nose masks.	yes always	yes always	yes always	yes always	yes always	yes always	yes always	yes always	yes always	Decontaminating all surfaces.	yes always	yes always	yes sometimes	yes always	yes always	yes sometimes	yes sometimes	Sanitizing hands frequently.	yes always	yes always	yes always	yes always	yes always	yes always	yes sometimes
nutrition officer	30	female	bachelor degree	3	yes	yes always	yes always	yes always	yes always	yes always	yes always	yes sometimes	no	no	no	yes always	yes sometimes	no	no	yes always	yes always	yes sometimes	yes sometimes	Application of alcohol based hand sanitizer and washing of hands.	yes always	yes always	yes always	yes sometimes	yes always	yes sometimes	yes sometimes	yes sometimes	yes sometimes	Observing 1-2 meter of social distancing.	yes always	yes sometimes	yes always	yes always	yes always	yes sometimes	yes always	Observing 1-2 meter of social distancing.	yes always	yes always	yes sometimes	yes always	yes sometimes	yes sometimes	yes sometimes
nurses	36	female	bachelor degree	7	yes	yes sometimes	yes sometimes	yes sometimes	yes sometimes	yes sometimes	yes always	yes sometimes	no	yes sometimes	yes sometimes	yes always	yes always	yes sometimes	yes sometimes	yes sometimes	yes always	yes always	yes always	Self monitoring for signs of illness and self isolate and practicing social distancing.	yes sometimes	yes sometimes	yes sometimes	yes always	yes always	yes always	yes always	yes always	yes always	Maintaining social distancing and wearing of nose masks.	yes always	yes sometimes	yes sometimes	yes always	yes sometimes	yes always	yes always	Applying hand sanitizers and washing hands with soap.	yes sometimes	yes always	yes always	no	yes sometimes	yes sometimes	yes always
hospital health information officer	28	male	bachelor degree	2	yes	yes always	yes always	yes always	yes always	yes always	yes sometimes	yes sometimes	yes always	yes always	yes always	yes always	yes always	yes sometimes	yes always	yes always	yes always	yes always	yes always	Putting on,using,taking off and disposing off PPE properly.	yes always	yes always	yes always	yes always	yes always	yes always	yes always	yes always	yes always	Using of tape to minimize distance between clients and providers.	yes always	yes always	yes always	yes always	yes always	yes always	yes always	Before and after handling medical records, i wash my hands well.	yes always	yes always	yes sometimes	yes always	yes sometimes	yes always	yes always
laboratory technologist or technician	27	female	professional diploma or degree	2	no	yes always	yes sometimes	yes always	yes always	yes sometimes	no	yes sometimes	yes sometimes	yes sometimes	no	yes always	yes sometimes	yes sometimes	yes sometimes	yes sometimes	yes sometimes	yes always	yes sometimes	Observing social distancing.	yes always	yes always	yes sometimes	yes always	yes always	yes always	yes always	yes always	yes always		yes sometimes	yes always	yes always	yes always	yes sometimes	yes sometimes	yes always		yes always	yes sometimes	yes sometimes	yes always	yes always	yes always	yes sometimes
disease control officers	35	male	bachelor degree	5	yes	yes always	yes always	yes always	yes always	yes always	yes always	yes always	yes always	yes always	yes always	yes always	yes always	yes always	yes always	yes always	yes always	yes always	yes always	Using of hand sanitizer when theres no availability of water and wearing of nose masks.	yes always	yes always	yes always	yes always	yes always	yes always	yes always	yes always	yes always	Availability of veronica buckets for washing of hands at the registration area.	yes always	yes always	yes always	yes always	yes always	yes always	yes always	Notes are written on doors of any unit saying "No mask no entry".	yes always	yes always	yes always	no	yes sometimes	yes sometimes	yes always
nutrition officer	33	female	bachelor degree	4	yes	yes always	yes always	yes always	yes always	yes sometimes	yes always	yes sometimes	yes sometimes	yes always	yes always	yes always	yes always	yes sometimes	yes sometimes	yes sometimes	yes sometimes	yes always	yes always	Wearing of nose masks and hand gloves at the facility.	yes always	yes always	yes always	yes always	yes always	yes always	yes always	yes always	yes always	Organizing clinic clients by observing social distancing.	yes always	yes always	no	yes always	yes always	yes always	yes always	Decontaminating surfaces at the filing area.	yes always	yes always	yes always	no	yes sometimes	yes sometimes	no
nurses	33	male	bachelor degree	5	yes	yes always	yes sometimes	yes always	yes sometimes	yes always	yes sometimes	yes always	yes always	yes always	yes sometimes	yes sometimes	yes sometimes	yes always	yes always	yes sometimes	yes always	yes sometimes	yes always	Importance of handwashing and social distancing.	yes always	yes always	yes sometimes	yes sometimes	yes always	yes sometimes	yes sometimes	yes always	yes always	Disinfecting all surfaces that comes in contact with patients.	yes always	yes always	yes sometimes	yes sometimes	yes always	yes always	yes always	Maintenance of social distancing and regular wearing of nose mask.	yes sometimes	yes sometimes	yes sometimes	yes always	yes always	yes sometimes	yes sometimes
nutrition officer	25	male	bachelor degree	1	yes	yes always	yes always	yes always	yes always	yes always	yes always	yes always	yes always	yes sometimes	yes sometimes	yes always	yes always	yes sometimes	yes always	yes sometimes	yes always	yes sometimes	yes sometimes	Sanitizing hands frequently.	yes always	yes always	yes always	yes always	yes sometimes	yes sometimes	yes sometimes	yes always	yes always	Sanitizing hands frequently.	yes always	yes always	yes always	yes always	yes always	yes always	yes always	Wearing of hand glove when filing.	yes always	yes always	yes sometimes	no	yes sometimes	yes sometimes	yes sometimes
nutrition officer	34	female	bachelor degree	4	no	yes always	yes always	yes always	yes always	yes always	yes always	yes sometimes	yes sometimes	yes sometimes	yes sometimes	yes always	yes always	yes sometimes	yes sometimes	yes always	yes always	yes sometimes	yes always		yes always	yes always	yes always	yes always	yes sometimes	yes always	yes always	yes sometimes	yes sometimes		yes always	yes always	yes always	yes always	yes always	yes sometimes	yes sometimes		yes always	yes always	yes always	no	yes sometimes	yes sometimes	yes always
community health nurse	30	female	professional diploma or degree	5	yes	yes sometimes	yes sometimes	yes always	yes always	yes sometimes	yes always	yes always	no	no	yes sometimes	yes always	yes always	yes always	yes always	yes always	yes always	yes sometimes	yes sometimes	Workplaces and surfaces are cleaned and disinfected with disinfrctant.	yes sometimes	yes always	yes sometimes	yes always	yes always	yes always	yes sometimes	yes always	yes always	Wearing of nose masks at the registration area.	yes always	yes sometimes	yes sometimes	yes always	yes always	yes always	yes always	Wearing of nose masks at the filing area.	yes always	yes always	yes sometimes	no	yes sometimes	yes always	no
nurses	29	female	bachelor degree	2	yes	yes sometimes	yes sometimes	yes always	yes always	yes sometimes	yes sometimes	yes always	yes always	yes always	yes always	yes always	yes always	yes sometimes	yes always	yes sometimes	yes always	yes always	yes always		yes always	yes always	yes always	yes always	yes sometimes	yes sometimes	yes always	yes always	yes always		yes always	yes sometimes	yes always	yes always	yes always	yes always	yes sometimes		yes always	yes sometimes	yes sometimes	no	yes sometimes	yes sometimes	yes sometimes
public health nurse	30	female	bachelor degree	3	yes	yes always	yes always	yes always	yes always	yes always	yes always	yes always	yes always	yes always	yes always	yes always	yes sometimes	yes sometimes	yes sometimes	yes sometimes	yes always	yes always	yes always	Keeping myself clean.	yes always	yes always	yes sometimes	yes sometimes	yes sometimes	yes always	yes sometimes	yes sometimes	yes always	I make sure theres no physical contact with patients.	yes always	yes sometimes	yes sometimes	yes always	yes always	yes always	yes always	Reducing the number of individuals in the filing area.	yes always	yes always	yes sometimes	no	yes sometimes	yes sometimes	no
public health nurse	37	female	bachelor degree	8	yes	yes always	yes sometimes	yes always	yes always	yes always	yes always	yes always	yes always	yes always	yes always	yes always	yes always	yes always	yes always	yes always	yes always	yes always	yes always	Cleaning tables, pens, keyboards and computer equipments with alcohol.	yes always	yes always	yes always	yes always	yes always	yes always	yes always	yes always	yes always	Educating clients on the importance of social distancing at the registration area.	yes always	yes always	no	yes always	yes always	yes always	yes always	Practicing social distancing.	yes always	yes always	yes always	no	yes sometimes	yes always	yes always
nurses	28	male	bachelor degree	1	yes	yes always	yes always	yes always	yes always	yes always	yes always	yes sometimes	yes sometimes	yes sometimes	yes always	yes always	yes always	yes always	yes always	yes always	yes always	yes always	yes always		yes always	yes always	yes always	yes sometimes	yes sometimes	yes always	yes sometimes	yes sometimes	yes sometimes		yes always	yes always	no	yes always	yes sometimes	yes always	yes always		yes always	yes always	yes always	no	no	yes always	no
disease control officers	35	male	bachelor degree	3	yes	yes always	yes always	yes always	yes always	yes always	yes always	yes always	yes always	yes always	yes always	yes always	yes always	yes always	yes always	yes always	yes always	yes always	yes always		yes always	yes always	yes always	yes always	yes always	yes always	yes always	yes always	yes always		yes always	yes always	yes always	yes always	yes always	yes always	yes always		yes sometimes	yes always	yes always	no	yes always	yes always	yes sometimes
laboratory technologist or technician	31	female	bachelor degree	2	no	yes always	yes always	yes always	yes always	yes always	yes sometimes	yes sometimes	yes always	yes sometimes	yes sometimes	yes sometimes	yes always	no	no	yes always	yes always	yes sometimes	yes sometimes		yes always	yes always	no	yes sometimes	no	yes always	yes always	yes always	yes always		yes always	no	yes sometimes	yes always	yes always	yes always	yes always		yes sometimes	yes sometimes	yes always	no	no	yes sometimes	no
nurses	30	male	bachelor degree	3	yes	yes always	yes always	yes always	yes always	yes always	yes always	yes always	yes always	yes always	yes always	yes always	yes always	yes always	yes always	yes always	yes always	yes always	yes always	Utilization of nose masks and hand sanitizers.	yes sometimes	yes sometimes	yes sometimes	yes sometimes	yes sometimes	yes always	yes sometimes	yes sometimes	yes sometimes	Utilization of nose masks and hand sanitizers at the registration area.	yes always	yes sometimes	yes always	yes always	yes always	yes sometimes	yes always	Utilization of nose masks and hand sanitizers at the filing area.	yes always	yes always	yes always	no	no	yes sometimes	no
community health nurse	29	male	professional diploma or degree	2	yes	yes always	yes always	yes always	yes always	yes always	yes sometimes	yes sometimes	yes sometimes	yes always	yes always	yes always	yes always	yes always	yes always	yes always	yes sometimes	yes always	yes sometimes	Properly donning, using, removing, and discard personal protective equipment.	yes always	yes always	yes always	yes sometimes	yes sometimes	yes sometimes	yes sometimes	yes always	yes always	Getting rid of discarded masks and cleansing your hands with soap.	yes sometimes	yes sometimes	yes always	yes always	yes always	yes always	yes always	Using social distance when in the filing room.	yes sometimes	yes always	yes sometimes	no	yes sometimes	yes sometimes	no
midwife	31	female	professional diploma or degree	3	yes	yes always	yes always	yes always	yes always	yes sometimes	yes sometimes	yes sometimes	yes sometimes	yes sometimes	yes always	yes always	yes sometimes	yes sometimes	yes always	yes always	yes sometimes	yes sometimes	yes always	Keeping a distance of between one and two meters from clients.	yes sometimes	yes always	yes always	yes sometimes	yes sometimes	yes always	yes always	yes always	yes always	To promote washing hands, theres is veronica bucket with water,soap available at registration area.	yes sometimes	yes sometimes	yes always	yes sometimes	yes sometimes	yes sometimes	yes always	Whenever i enter and exit the filing area, i wash my hands.	yes sometimes	yes always	yes always	no	no	yes always	yes sometimes
nurses	27	female	bachelor degree	1	yes	yes sometimes	yes always	yes always	yes always	yes sometimes	yes sometimes	yes sometimes	no	yes sometimes	yes sometimes	yes always	yes always	yes sometimes	yes sometimes	yes always	yes always	yes always	yes always		yes always	yes always	yes sometimes	yes sometimes	yes always	yes always	yes sometimes	yes always	yes always		yes always	yes sometimes	yes sometimes	yes always	yes always	yes sometimes	yes always		yes sometimes	yes always	yes sometimes	no	no	yes sometimes	no
nurses	37	male	professional diploma or degree	6	yes	yes sometimes	yes always	yes sometimes	yes sometimes	yes always	yes sometimes	yes always	yes always	yes always	yes sometimes	yes sometimes	yes always	yes sometimes	yes always	yes always	yes sometimes	yes sometimes	yes always		yes always	yes always	yes sometimes	yes always	yes sometimes	yes sometimes	yes always	yes sometimes	yes always		yes always	yes always	yes sometimes	yes sometimes	yes sometimes	yes always	yes always		yes sometimes	yes sometimes	yes sometimes	yes always	yes always	yes always	yes sometimes
nutrition officer	30	female	bachelor degree	3	yes	yes sometimes	yes always	yes sometimes	yes sometimes	yes always	yes always	yes sometimes	yes sometimes	yes sometimes	yes sometimes	yes sometimes	yes always	yes always	yes sometimes	yes always	yes always	yes always	yes sometimes	I routinely don nose masks.	yes always	yes always	yes always	yes sometimes	yes sometimes	yes always	yes sometimes	yes sometimes	yes always	I advice patients to maintain a distance from others.	yes always	yes always	yes sometimes	yes always	yes sometimes	yes always	yes always	Only authorized HRIO personnel are permitted access to the filing area.	yes sometimes	yes sometimes	yes sometimes	yes always	yes sometimes	yes always	yes always
nurses	31	female	bachelor degree	3	yes	yes always	yes sometimes	yes always	yes sometimes	yes always	yes always	yes sometimes	yes sometimes	yes sometimes	yes always	yes always	yes sometimes	yes always	yes sometimes	yes sometimes	yes sometimes	yes always	yes sometimes		yes always	yes always	yes sometimes	yes sometimes	yes always	yes sometimes	yes always	yes always	yes always		yes always	yes sometimes	yes always	yes always	yes sometimes	yes sometimes	yes always		yes always	yes always	yes sometimes	yes sometimes	yes always	yes always	yes always
nurses	33	male	bachelor degree	5	yes	yes always	yes always	yes sometimes	yes always	yes sometimes	yes always	yes sometimes	yes sometimes	yes sometimes	yes always	yes always	yes always	yes sometimes	yes always	yes sometimes	yes sometimes	yes always	yes always		yes sometimes	yes sometimes	yes sometimes	yes always	yes always	yes sometimes	yes always	yes always	yes always		yes sometimes	yes always	yes sometimes	yes always	yes always	yes always	yes always		yes always	yes sometimes	yes always	yes always	yes sometimes	yes sometimes	yes always
community health nurse	29	male	professional diploma or degree	2	yes	yes always	yes always	yes always	yes always	yes always	yes always	yes sometimes	yes sometimes	yes sometimes	yes sometimes	yes always	yes sometimes	yes always	yes always	yes sometimes	yes always	yes sometimes	yes always	Staying informed about the Covid 19 and keeping an eye out for symptoms of illness.	yes always	yes always	yes always	yes sometimes	yes sometimes	yes sometimes	yes always	yes always	yes always	Regular use of surgical nose masks and gloves at the registration area.	yes always	yes always	yes always	yes always	yes always	yes sometimes	yes sometimes	Staying informed about the Covid 19 and keeping an eye out for symptoms of illness.	yes always	yes always	yes sometimes	yes sometimes	yes always	yes always	yes always
midwife	32	female	professional diploma or degree	4	yes	yes always	yes always	yes always	yes always	yes always	yes always	yes always	yes always	yes always	yes sometimes	yes always	yes always	yes always	yes always	yes always	yes sometimes	yes always	yes sometimes		yes sometimes	yes sometimes	yes always	yes sometimes	yes always	yes always	yes sometimes	yes sometimes	yes always		yes always	yes always	yes always	yes always	yes always	yes always	yes always		yes always	yes always	yes always	no	yes always	yes always	yes always
nurses	29	female	professional diploma or degree	2	yes	yes always	yes sometimes	yes sometimes	yes always	yes sometimes	yes always	yes always	yes always	yes always	yes sometimes	yes always	yes always	yes sometimes	yes always	yes always	yes always	yes always	yes sometimes		yes always	yes always	yes sometimes	yes always	yes always	yes always	yes sometimes	yes always	yes always		yes always	yes sometimes	yes sometimes	yes sometimes	yes always	yes always	yes always		yes always	yes always	yes sometimes	yes sometimes	yes always	yes always	yes sometimes
public health nurse	31	male	bachelor degree	2	yes	yes always	yes always	yes always	yes always	yes always	yes always	yes always	yes always	yes always	yes always	yes always	yes always	yes always	yes always	yes always	yes always	yes always	yes always		yes always	yes always	yes always	yes always	yes always	yes always	yes always	yes always	yes always		yes always	yes always	yes always	yes always	yes always	yes always	yes always		yes always	yes always	yes always	no	yes sometimes	yes always	yes always
public health nurse	29	female	bachelor degree	1	yes	yes always	yes always	yes always	yes always	yes always	yes always	yes always	yes always	yes sometimes	yes always	yes sometimes	yes always	yes sometimes	yes always	yes sometimes	yes always	yes always	yes always	Veronica buckets are made available at every unit in the hospital to encourage washing of hands.	yes always	yes always	yes always	yes always	yes sometimes	yes sometimes	yes always	yes always	yes always	Sharing of disease trends at the filing area.	yes always	yes always	yes sometimes	yes always	yes always	yes always	yes always	Wearing of lab coats at the registration area.	yes always	yes always	yes sometimes	yes sometimes	no	yes always	yes sometimes
medical assistant	36	male	bachelor degree	7	yes	yes always	yes always	yes always	yes always	yes always	yes always	yes always	yes always	yes always	yes always	yes always	yes always	yes always	yes always	yes always	yes always	yes always	yes always		yes always	yes always	yes always	yes always	yes always	yes always	yes always	yes always	yes always	Wearing of nose masks.	yes always	yes always	yes always	yes always	yes always	yes always	yes always	Wearing of nose masks at the filing area.	yes always	yes always	yes always	no	no	yes always	yes always
nurses	41	female	bachelor degree	12	yes	yes always	yes always	yes always	yes always	yes always	yes always	yes always	yes always	yes sometimes	yes sometimes	yes always	yes always	yes always	yes sometimes	yes always	yes always	yes always	yes always	I observe social distancing.	yes always	yes always	yes always	yes always	yes always	yes always	yes always	yes always	yes always	Maintaining social distancing at the registration area.	yes always	yes always	yes always	yes always	yes always	yes always	yes always	Maintaining social distancing at the filing area.	yes always	yes always	yes always	no	no	yes sometimes	yes sometimes
pharmacist	36	female	bachelor degree	6	yes	yes always	yes always	yes sometimes	yes always	yes always	yes always	yes always	yes always	yes always	yes sometimes	yes always	yes always	yes always	yes sometimes	yes sometimes	yes always	yes always	yes always	Applying of alcohol based hand sanitizer.	yes sometimes	yes sometimes	yes sometimes	yes sometimes	yes sometimes	yes sometimes	yes always	yes always	yes always	Using of hand gloves at the registration area.	yes always	yes always	yes always	yes always	yes sometimes	yes always	yes always	Using of hand gloves at the filing area.	yes always	yes always	yes sometimes	yes always	no	yes always	yes always
disease control officers	55	female	master degree	12	yes	yes always	yes always	yes always	yes always	yes always	yes sometimes	yes sometimes	yes sometimes	yes always	yes sometimes	yes sometimes	yes always	yes always	yes always	yes always	yes always	yes always	yes always	Proper cleaning, removing and discarding personal protective equipment after usage.	yes always	yes always	yes always	yes always	yes always	yes always	yes always	yes always	yes always	Cleaning your hands with soap under running water	yes always	yes always	yes always	yes always	yes always	yes always	yes always	Using social distancing when in the filing room.	yes always	yes always	yes always	yes always	yes always	yes always	yes always
medical assistant	31	female	bachelor degree	2	yes	yes always	yes always	yes always	yes always	yes always	yes always	yes always	yes always	yes always	yes always	yes always	yes sometimes	yes always	yes sometimes	yes sometimes	yes always	yes always	yes always	Regular wearing of nose masks.	yes always	yes sometimes	yes always	yes always	yes sometimes	yes always	yes always	yes sometimes	yes always	Maintaining social distancing at the registration area.	yes always	yes always	yes always	yes always	yes always	yes always	yes always	Maintaining social distancing at the filing area.	yes always	yes sometimes	yes always	no	yes sometimes	yes always	yes always
Doctor	42	female	master degree	6	yes	yes always	yes always	yes always	yes always	yes always	yes always	yes always	yes always	yes always	yes always	yes always	yes always	yes always	yes always	yes always	yes always	yes always	yes always		yes always	yes always	yes always	yes always	yes always	yes always	yes always	yes always	yes always		yes always	yes always	yes always	yes always	yes always	yes always	yes always		yes always	yes always	yes always	no	yes sometimes	yes always	yes always
nurses	38	male	bachelor degree	5	yes	yes always	yes sometimes	yes sometimes	yes always	yes always	yes always	yes always	no	no	yes sometimes	yes always	yes always	yes always	yes sometimes	yes always	yes always	yes sometimes	yes sometimes	Utilizing of hand sanitizers.	yes always	yes sometimes	yes always	yes sometimes	yes always	yes always	yes always	yes always	yes always	Making sure theres no physical contact with clients.	yes always	yes sometimes	yes always	yes sometimes	yes always	yes always	yes always	Practicing social distancing at the filing area.	yes always	yes sometimes	yes always	no	yes always	yes sometimes	yes sometimes
Doctor	40	male	master degree	5	yes	yes always	yes always	yes always	yes always	yes always	yes sometimes	yes sometimes	yes sometimes	yes always	yes always	yes always	yes sometimes	yes always	yes always	yes sometimes	yes always	yes sometimes	yes sometimes	Washing hands with soap thoroughly under running water.	yes always	yes always	yes sometimes	yes sometimes	yes sometimes	yes always	yes always	yes always	yes always	Social distancing at the registration area should be observed.	yes always	yes always	yes always	yes always	yes always	yes always	yes always	Social distancing at the filing area are observed.	yes always	yes always	yes always	yes sometimes	yes always	yes always	yes sometimes
midwife	28	female	bachelor degree	3	yes	yes always	yes always	yes always	yes always	yes always	yes always	yes always	yes always	yes always	yes always	yes always	yes always	yes always	yes always	yes always	yes always	yes always	yes always	Hand sanitizing.	yes sometimes	yes always	yes always	yes always	yes always	yes always	yes always	yes always	yes always	Educating people on the importance of social distancing.	yes always	yes always	yes always	yes always	yes always	yes always	yes always	Practicing social distancing.	yes always	yes always	yes always	yes always	yes always	yes always	yes always
public health nurse	33	female	bachelor degree	6	no	yes always	yes sometimes	yes always	yes always	yes sometimes	yes always	yes sometimes	yes sometimes	yes sometimes	yes always	yes always	yes always	yes sometimes	yes always	yes sometimes	yes sometimes	yes always	yes sometimes	Utilizing of nose masks and hand sanitizers	yes always	yes always	yes sometimes	yes sometimes	yes always	yes always	yes always	yes sometimes	yes sometimes	Utilizing of nose masks and hands sanitizers at the registration area	yes always	yes always	yes always	yes always	yes always	yes always	yes always	Wearing nose masks at the filing area	yes sometimes	yes always	yes always	no	yes always	yes always	yes always
pharmacist	32	male	bachelor degree	4	yes	yes always	yes always	yes always	yes always	yes sometimes	yes sometimes	no	yes sometimes	yes sometimes	yes sometimes	yes always	yes always	yes sometimes	yes sometimes	yes sometimes	yes sometimes	yes always	yes always	Frequent use of nose mask.	yes sometimes	yes sometimes	yes sometimes	yes always	yes always	yes always	yes always	yes always	yes sometimes	Wearing of nose mask at the registration area.	yes always	yes always	yes sometimes	yes sometimes	yes sometimes	yes sometimes	yes sometimes	At the filing area, i wear lab coat.	yes always	yes always	yes always	yes always	yes always	yes always	yes always
public health nurse	41	female	master degree	7	yes	yes always	yes always	yes always	yes always	yes always	yes always	yes always	yes always	yes always	yes always	yes always	yes always	yes always	yes always	yes always	yes always	yes always	yes always		yes always	yes always	yes always	yes always	yes always	yes always	yes always	yes always	yes always		yes always	yes always	yes always	yes always	yes always	yes always	yes always		yes always	yes always	yes always	no	no	yes sometimes	yes always
nurses	26	female	professional diploma or degree	3	no	yes always	yes always	yes always	yes always	yes always	yes always	yes always	yes sometimes	yes sometimes	yes sometimes	yes always	yes always	yes sometimes	yes always	yes always	yes always	yes sometimes	yes sometimes	Regular handwashing before and after each procedure,Observing social distancing,proper decontaminati	yes sometimes	yes sometimes	no	yes always	no	yes sometimes	yes sometimes	yes always	yes always	Observing of social distancing,regular handwashing,disinfection of surface that came into contact wi	yes sometimes	no	no	yes sometimes	yes always	yes sometimes	yes sometimes	Practice of social distancing,wearing of appropriate PPE's in the filling area,Decontamination of su	yes sometimes	yes sometimes	no	no	yes sometimes	yes always	no
nurses	32	female	professional diploma or degree	3	no	yes always	yes always	yes always	yes always	yes always	yes always	yes always	yes always	yes always	yes always	yes always	yes always	yes sometimes	yes sometimes	yes always	yes always	yes always	yes sometimes	Regular handwashing before and after each procedure,observing social distancing,Proper decontaminati	yes sometimes	yes sometimes	yes sometimes	yes sometimes	yes always	yes sometimes	yes sometimes	yes always	yes always	Observing of social distancing,regular handwashing,disinfection of surface that come into contact wi	yes sometimes	no	no	yes sometimes	yes always	yes sometimes	yes sometimes	Practice of social distancing,Wearing of appropriate PPE's in the filling area,Decontamination of su	yes sometimes	yes sometimes	no	yes sometimes	yes sometimes	yes always	no
nurses	27	female	professional diploma or degree	2	yes	yes sometimes	yes always	yes always	yes always	yes always	yes always	yes always	yes sometimes	yes sometimes	yes sometimes	yes always	yes always	yes sometimes	yes always	yes always	yes always	yes sometimes	yes sometimes	Observing social distancing,proper decontamination and sterilization of used instrument,disinfection	yes sometimes	yes sometimes	no	yes always	no	yes sometimes	no	yes sometimes	yes sometimes	Patients encouraged to wear nose mask being attented to,Disinfection of surfaces that come into cont	yes sometimes	no	no	yes sometimes	yes always	yes always	yes always	Wearing of appropriate PPE's in the filling area,Practice of social distancing,Decontamination of su	yes sometimes	yes always	no	no	yes sometimes	yes always	no
nurses	30	female	professional diploma or degree	3	yes	yes always	yes always	yes always	yes always	yes always	yes always	yes always	yes sometimes	yes sometimes	yes sometimes	yes always	yes always	yes sometimes	yes always	yes always	yes always	yes sometimes	yes sometimes	Proper decontamination and sterilization of used instruments,Disinfection of surfaces,Regular handwa	yes sometimes	yes sometimes	no	yes always	no	yes sometimes	yes sometimes	yes always	yes always	Observing of social distancing,regular handwashing,disinfection of surface that came into contact wi	yes sometimes	no	no	no	yes always	yes sometimes	yes sometimes	Practice of social distancing,wearing of appropriate PPE's in the filling area,Decontamination of su	yes sometimes	yes sometimes	yes sometimes	no	yes sometimes	yes always	no
others	27	female	professional diploma or degree	1	yes	yes always	yes always	yes always	yes always	yes always	yes always	yes sometimes	no	no	yes sometimes	yes sometimes	yes always	no	no	yes sometimes	yes always	no	no	Disinfecting of surface,Regular handwashing before and after each procedure,observing social distanc	yes sometimes	yes sometimes	no	yes always	no	yes sometimes	no	yes sometimes	yes always	Regular handwashing before and after each procedure,observing social distancing,Proper decontaminati	no	no	no	no	yes sometimes	yes sometimes	yes always	Wearing of appropriate PPE's in the filling area,Practice of social distancing,Decontamination of su	yes sometimes	yes always	no	no	yes sometimes	yes always	no
others	27	female	professional diploma or degree	1	yes	yes always	yes always	yes always	yes always	yes always	yes always	yes always	no	no	yes always	yes always	yes always	no	yes always	yes always	yes always	no	no	Wearing of PPEs,Regular handwashing.	yes sometimes	yes sometimes	yes sometimes	yes always	no	yes sometimes	yes sometimes	yes always	yes sometimes	Patients encouraged to wear nose mask being attented to,Disinfection of surfaces that come into cont	no	no	no	no	no	yes sometimes	yes always	Patients encouraged to wear nose mask being attented to,Disinfection of surfaces that come into cont	yes sometimes	yes always	no	yes sometimes	yes always	no	yes sometimes
nurses	35	female	bachelor degree	1	yes	yes always	yes always	yes always	yes always	yes always	yes always	yes sometimes	no	yes always	no	yes always	no	yes sometimes	yes sometimes	yes sometimes	yes always	yes sometimes	yes sometimes	Patients encouraged to wear nose mask being attented to,Disinfection of surfaces that come into cont	yes sometimes	yes sometimes	no	yes always	no	yes sometimes	yes sometimes	yes sometimes	yes sometimes	Observing of social distancing,regular handwashing,disinfection of surface that came into contact wi	yes always	yes always	yes always	yes always	yes sometimes	yes sometimes	yes always	Observing of social distancing,regular handwashing,disinfection of surface that came into contact wi	yes always	yes always	yes always	yes always	yes sometimes	yes always	yes sometimes
others	20	female	professional diploma or degree	1	yes	yes always	yes always	yes always	yes always	yes always	yes always	yes sometimes	no	no	yes sometimes	yes always	yes sometimes	no	no	yes sometimes	yes always	no	no	Observing of social distancing,regular handwashing,disinfection of surface that came into contact wi	yes sometimes	yes always	no	yes always	no	yes sometimes	yes sometimes	yes sometimes	yes always	Observing of social distancing,regular handwashing,disinfection of surface that came into contact wi	no	no	no	no	yes sometimes	yes sometimes	yes always	Disinfecting of surface,Regular handwashing before and after each procedure,observing social distanc	yes sometimes	yes always	no	no	yes sometimes	yes always	no
nurses	32	female	others	3	yes	yes always	yes always	yes always	yes always	yes always	yes always	yes always	yes always	yes always	yes always	yes always	yes always	yes always	yes always	yes always	yes always	yes always	yes always	Wearing of PPEs,Regular handwashing.	yes sometimes	yes sometimes	yes always	yes always	yes always	yes always	yes sometimes	yes always	yes always	Disinfecting of surface,Regular handwashing before and after each procedure,observing social distanc	yes always	no	no	yes always	yes sometimes	yes sometimes	yes always	Disinfecting of surface,Regular handwashing before and after each procedure,observing social distanc	yes always	yes always	no	no	yes sometimes	yes always	no
nurses	25	female	professional diploma or degree	1	yes	yes always	yes sometimes	yes always	yes always	yes sometimes	yes sometimes	yes sometimes	yes always	yes always	yes always	yes always	yes always	no	yes always	yes always	yes always	yes sometimes	yes always	Disinfecting of surface,Regular handwashing before and after each procedure,observing social distanc	yes sometimes	yes sometimes	no	yes sometimes	yes sometimes	yes sometimes	yes always	yes sometimes	yes always	Patients encouraged to wear nose mask being attented to,Disinfection of surfaces that come into cont	yes sometimes	no	no	yes sometimes	yes sometimes	yes sometimes	yes always	Practice of social distancing,wearing of appropriate PPE's in the filling area,Decontamination of su	yes sometimes	yes sometimes	no	no	yes sometimes	yes always	no
nurses	21	female	professional diploma or degree	1	yes	yes always	yes always	yes always	yes always	yes always	yes always	yes always	yes sometimes	no	no	yes always	yes always	no	yes sometimes	yes always	yes always	yes always	yes sometimes	Observing social distancing,proper decontamination and sterilization of used instrument,disinfection	yes sometimes	yes always	yes always	yes always	no	yes sometimes	yes always	yes sometimes	yes always	Regular handwashing before and after each procedure,observing social distancing,Proper decontaminati	no	yes sometimes	no	yes always	yes sometimes	yes sometimes	no	Practice of social distancing,wearing of appropriate PPE's in the filling area,Decontamination of su	no	yes sometimes	yes sometimes	no	no	yes sometimes	yes always
others	25	female	bachelor degree	1	yes	yes sometimes	yes always	yes always	yes always	yes always	yes always	yes sometimes	yes sometimes	yes sometimes	yes sometimes	yes sometimes	yes always	no	yes sometimes	yes always	yes always	yes always	yes always	Wah hands before and after every procedure ,wearing of protective clothes eg face mask,gloves and ap	yes sometimes	yes always	yes sometimes	yes always	yes always	yes sometimes	yes sometimes	yes always	yes always	Keeping social distancing , wearing of face masks	yes always	no	yes sometimes	yes always	yes always	no	no	Wash hands before and after every procedure ,wearing of protective clothes eg face mask,gloves and a	yes always	yes always	yes always	no	yes sometimes	yes sometimes	yes sometimes
nurses	33	female	others	3	yes	yes always	yes always	yes always	yes always	yes always	yes sometimes	yes sometimes	yes sometimes	yes sometimes	yes always	yes always	yes always	yes always	yes always	yes always	yes always	yes always	yes always	Wah hands before and after every procedure ,wearing of protective clothes eg face mask,gloves and ap	yes sometimes	yes always	yes sometimes	yes always	yes always	yes always	yes always	yes always	yes always	Keep social distance, wearing of face masks	yes sometimes	yes sometimes	no	no	yes sometimes	yes sometimes	yes sometimes	Wash hands before and after every procedure ,wearing of protective clothes eg face mask,gloves and a	yes always	yes always	yes sometimes	no	yes sometimes	yes sometimes	yes sometimes
nurses	32	female	others	6	yes	yes sometimes	yes always	yes always	yes always	yes always	yes sometimes	yes sometimes	yes sometimes	yes sometimes	yes always	yes always	no	yes sometimes	no	yes sometimes	yes sometimes	no	yes always	Wearing of nose masksalways	yes sometimes	yes always	no	yes always	yes sometimes	yes sometimes	yes sometimes	yes sometimes	yes always	Wearing of face masks, keep social distance	yes sometimes	yes always	yes always	yes always	yes sometimes	yes sometimes	yes sometimes	Disinfect working area before and after work	yes always	yes always	yes always	no	yes sometimes	yes sometimes	no
biostatistician	36	male	master degree	9	yes	yes always	yes always	yes always	yes always	yes always	yes always	yes always	yes always	yes always	yes always	yes always	yes sometimes	yes sometimes	yes always	yes always	yes sometimes	yes always	yes always	Regular hand washing, wearing of mask when necessary	yes sometimes	yes sometimes	yes sometimes	yes sometimes	yes sometimes	yes sometimes	yes sometimes	yes sometimes	yes sometimes	Use of sanitizers	yes always	yes sometimes	no	yes sometimes	yes sometimes	yes always	yes always	Washing of hands regularly	yes always	yes always	yes always	yes always	yes sometimes	yes always	yes sometimes
others	31	male	others	4	yes	yes always	yes always	yes always	yes always	yes always	yes always	yes sometimes	yes sometimes	yes sometimes	yes sometimes	yes sometimes	yes always	yes always	yes always	yes always	yes always	yes always	yes always		yes always	yes always	yes always	yes always	yes always	yes always	yes sometimes	yes always	yes always		yes sometimes	yes always	yes always	yes always	yes always	yes always	yes always		yes sometimes	yes always	yes always	no	yes sometimes	yes always	yes sometimes
nurses	29	female	professional diploma or degree	2	yes	yes always	yes always	yes always	yes always	yes always	yes always	yes always	yes sometimes	yes sometimes	yes always	yes sometimes	yes sometimes	yes sometimes	yes always	yes always	yes always	yes always	yes sometimes	Wearing of nose masks	yes always	yes always	yes always	yes always	yes always	yes always	yes sometimes	yes always	yes always	Use of sanitizers	yes always	yes always	yes always	yes always	yes always	yes always	yes always	Use of sanitizers	yes always	yes always	yes always	yes always	yes always	yes always	yes always
nurses	27	male	professional diploma or degree	2	yes	yes always	yes always	yes always	yes always	yes always	yes always	yes always	yes always	yes sometimes	yes always	yes always	yes always	yes always	yes always	yes always	yes always	yes always	yes always	Washing of hands, sanitizing of hands, wearing of nose masks	yes always	yes always	yes sometimes	yes always	yes always	yes always	yes always	yes always	yes always	Wearing of nose masks, sanitize hands	yes always	yes sometimes	yes always	yes always	yes always	yes always	yes always	Hand sanitising	yes always	yes always	yes sometimes	no	yes always	yes always	yes always
nurses	27	female	professional diploma or degree	1	yes	yes always	yes always	yes always	yes always	yes always	yes always	yes always	no	yes always	yes always	yes always	yes sometimes	yes always	yes always	yes always	yes always	yes always	no	Use of hand sanitizers, wearing of nose masks	yes always	no	no	yes sometimes	no	yes always	no	yes always	yes always	Use of sanitisers	no	no	yes always	yes always	yes always	yes always	yes always	Use of sanitizers	yes always	yes always	yes always	yes always	yes always	yes always	yes always
nurses	28	female	others	2	yes	yes always	yes always	yes always	yes always	yes always	yes always	yes always	yes always	yes always	yes always	yes always	yes always	yes always	yes always	yes always	yes always	yes always	yes always	Nose masks wearing, sanitizing of hands	yes always	yes always	yes sometimes	yes always	yes always	yes always	yes always	yes always	yes always	Nose masks wearing	yes always	yes always	yes always	yes always	yes always	yes always	yes always	Sanitizing hands	yes always	yes always	yes always	yes always	yes always	yes always	yes always
midwife	31	male	professional diploma or degree	3	yes	yes always	yes always	yes always	yes always	yes always	yes always	yes always	yes always	yes always	yes always	yes always	yes always	yes always	yes always	yes always	yes always	yes always	yes always	Wearing of nose masks, hand sanitising	yes always	yes always	yes always	yes always	yes always	yes always	yes always	yes always	yes always	Wearing of nose masks	yes always	yes always	yes always	yes always	yes always	yes always	yes always	Using hand sanitizer	yes always	yes always	yes always	yes always	yes always	yes always	yes always
nurses	20	female	professional diploma or degree	0	yes	yes always	yes always	yes always	yes always	yes always	yes always	yes always	yes always	yes always	yes always	yes always	yes always	yes always	yes always	yes always	yes always	yes always	yes always	Use of hand sanitizer, wearing of nose masks	yes always	yes always	yes sometimes	yes always	yes sometimes	yes always	yes always	yes always	yes always	Wearing of nose masks	yes sometimes	yes always	yes always	yes always	yes always	yes always	yes always	Hand sanitizing	yes always	yes always	yes sometimes	no	yes always	yes sometimes	no
nurses	32	female	bachelor degree	1	yes	yes always	yes always	yes always	yes always	yes always	yes always	yes always	yes always	yes always	yes always	yes always	yes always	yes always	yes always	yes always	yes always	yes always	yes always	Handwashing,social distancing, use of PPE,use of alcohol based sanitizes	yes always	yes always	yes always	yes always	yes sometimes	yes always	yes sometimes	yes sometimes	yes sometimes	Social distancing, use of PPE, use of alcohol based sanitizer, hand washing	yes always	yes sometimes	yes sometimes	yes sometimes	yes sometimes	yes always	yes always	Use of PPE, hand washing, use of alcohol based sanitizer	no	yes always	yes always	yes sometimes	yes sometimes	yes always	yes always
nurses	21	female	professional diploma or degree	0	yes	yes always	yes always	yes always	yes always	yes always	yes sometimes	yes always	no	no	yes sometimes	yes always	yes always	yes sometimes	yes sometimes	yes always	yes always	yes always	yes sometimes		yes sometimes	yes always	yes always	yes always	no	yes sometimes	no	no	yes sometimes		yes sometimes	yes sometimes	yes sometimes	yes always	no	no	yes sometimes		no	yes sometimes	yes always	no	yes sometimes	yes sometimes	yes sometimes
nurses	29	female	professional diploma or degree	1	yes	yes always	yes always	yes always	yes always	yes always	yes always	yes always	yes always	yes always	yes always	yes always	yes always	yes always	yes always	yes always	yes always	yes always	yes always	Regular hand washing,Hand sanitizing, wearing of nose masks	yes always	yes always	yes always	yes always	yes always	yes always	yes always	yes always	yes always	Nose masks wearing	yes always	yes always	yes always	yes always	yes always	yes always	yes always	Regular handwashing	yes always	yes always	yes always	yes always	yes always	yes always	yes always
nurses	28	male	professional diploma or degree	2	yes	yes sometimes	yes always	yes always	yes always	yes always	yes always	yes always	yes sometimes	yes sometimes	no	yes sometimes	no	yes sometimes	yes always	yes always	yes sometimes	yes sometimes	yes always	Wearing of nose masks,Sanitizing f hands, regular hand washing	yes sometimes	yes sometimes	no	yes sometimes	yes sometimes	yes always	yes sometimes	yes always	yes always	Wearing of nose masks	yes sometimes	yes always	yes always	yes sometimes	yes always	yes sometimes	yes always	Regular handwashing	yes sometimes	yes always	no	yes sometimes	yes sometimes	no	no
nurses	30	male	professional diploma or degree	2	yes	yes always	yes always	yes always	yes always	yes always	yes sometimes	yes always	yes always	yes always	yes always	yes always	yes always	yes always	yes always	yes always	yes always	yes always	yes always	Wearing of nose masks,Sanitizing f hands, regular hand washing	yes sometimes	yes sometimes	yes always	yes sometimes	yes sometimes	yes sometimes	yes sometimes	yes always	yes always	Wearing of nose masks	no	yes always	yes always	yes sometimes	yes always	yes always	yes always	Regular handwashing	yes sometimes	yes always	no	no	no	yes sometimes	no
nurses	31	male	professional diploma or degree	5	yes	yes always	yes always	yes always	yes always	yes always	yes always	yes always	yes always	yes always	yes always	yes always	yes always	yes always	yes always	yes always	yes always	yes always	yes always	Wearing of nose masks and proper hand washing under running water with soap	no	yes sometimes	no	yes always	no	yes always	yes always	yes always	yes always	We ensure social distance and wearing of nose mask, proper hand washing under running water with soa	yes always	yes sometimes	yes always	yes always	yes always	yes always	yes always	We ensure social distance and wearing of nose mask, proper hand washing under running water with soa	yes sometimes	yes always	yes always	yes always	yes sometimes	yes always	yes always
nurses	25	female	professional diploma or degree	5	yes	yes always	yes always	yes always	yes always	yes always	yes always	yes always	yes always	yes always	yes always	yes always	yes always	yes always	yes always	yes always	yes always	yes always	yes always	Put on nose masks, observe social distance, sanitize hands,personal hygiene	yes always	yes always	yes always	yes always	yes always	yes always	yes always	yes always	yes always	most of the covid protocols were observed	yes always	yes always	yes always	yes sometimes	yes always	yes always	yes always	protocols are observed	yes always	yes sometimes	yes sometimes	no	yes sometimes	yes always	yes always
nurses	28	male	professional diploma or degree	1	yes	yes always	yes always	yes always	yes always	yes always	yes always	yes always	yes always	yes always	yes always	yes always	yes always	yes always	yes always	yes always	yes always	yes always	yes always	Regular handwashing after each procedure, wearing of nose mask, maintaining social distancing	yes sometimes	yes sometimes	no	yes sometimes	yes always	yes always	yes sometimes	yes sometimes	yes always	Disinfection of all surfaces, social distancing	yes always	no	yes sometimes	yes always	yes sometimes	yes always	yes always	Wearing of appropriate PPE's in the filling area,Practice of social distancing,Decontamination of su	yes sometimes	yes always	yes sometimes	yes always	yes sometimes	yes sometimes	yes sometimes
nurses	26	female	professional diploma or degree	4	yes	yes always	yes always	yes always	yes always	yes always	yes always	yes always	yes always	yes always	yes always	yes always	yes always	yes always	yes always	yes always	yes always	yes always	yes always	Wear nosemasks, wash hands before and after work, practice personal hygiene	yes always	yes always	yes always	yes always	yes always	yes always	yes always	yes always	yes always	Observe all covid-19 protocols	yes always	yes always	no	yes always	yes always	yes always	yes always	Sanitize your hands always, Wear nosemasks	yes always	yes always	yes always	yes always	yes always	yes always	yes always
nurses	28	male	professional diploma or degree	2	yes	yes always	yes always	yes always	yes always	yes always	yes always	yes always	yes always	yes always	yes always	yes always	yes always	yes always	yes always	yes always	yes always	yes always	yes always		yes always	yes always	yes always	yes always	yes always	yes always	yes always	yes always	yes always		yes always	yes always	yes always	yes always	yes always	yes always	yes always		yes always	yes always	yes always	yes always	yes always	yes always	yes always
midwife	28	male	professional diploma or degree	6	yes	yes always	yes always	yes always	yes always	yes always	yes always	yes always	yes always	yes always	yes always	yes always	yes always	yes always	yes always	yes always	yes always	yes always	yes always	Wearing of nose masks,handwashing,personal hygiene	yes always	yes always	yes always	yes always	yes always	yes sometimes	yes always	yes sometimes	yes always	Wear nosemasks, wash hands regularly	yes always	yes always	no	yes always	yes always	yes always	yes always	Practice handwashing,wear nosemasks	yes always	yes always	yes always	yes always	yes always	yes always	yes always
others	33	male	bachelor degree	7	yes	yes sometimes	yes sometimes	yes always	yes always	yes always	yes always	yes always	yes sometimes	yes always	yes always	yes always	yes always	yes always	yes always	yes always	yes sometimes	yes always	yes always	With this covid-19, ensure the protocol details of the practices must be carried well in the health	yes always	yes always	yes always	yes sometimes	yes always	yes always	yes sometimes	yes always	yes sometimes		yes always	yes always	yes always	yes always	yes always	yes always	yes always		yes always	yes always	yes always	no	yes sometimes	yes always	no
midwife	32	female	professional diploma or degree	3	no	yes always	yes sometimes	yes always	yes always	yes always	yes sometimes	no	yes always	yes always	yes always	yes always	yes sometimes	yes always	yes always	yes always	yes always	yes sometimes	yes always	Proper handwashing,wearing of nose masks,maintaining social distance	yes always	yes always	yes always	yes always	yes sometimes	yes always	yes sometimes	yes always	yes always		yes always	yes always	yes sometimes	no	yes always	yes always	yes always	Red tapes used to demarcate boundaries for patients to maintain social distance,client are encourage	yes sometimes	yes always	yes always	no	no	no	yes sometimes
nurses	22	female	professional diploma or degree	3	yes	yes always	yes always	yes always	yes always	yes always	yes always	yes always	yes sometimes	yes sometimes	no	yes always	yes always	yes sometimes	yes sometimes	yes always	yes always	yes always	yes sometimes	Wearing of nose masks	yes sometimes	yes sometimes	yes always	yes always	no	yes sometimes	yes sometimes	yes always	yes always	Hand sanitizing	yes sometimes	yes sometimes	no	yes always	yes always	no	yes always	Hand sanitizing	no	yes sometimes	yes sometimes	no	no	no	no
nurses	22	female	professional diploma or degree	3	yes	yes always	yes always	yes always	yes always	yes always	yes always	yes always	yes always	yes always	yes always	yes always	yes always	yes always	yes always	yes always	yes always	yes always	yes always	Wear nosemasks always, wash hands under running water with saop, ensure personal hygiene	yes always	yes always	yes always	yes always	yes always	yes always	yes always	yes always	yes always	Put on nosemarks always,practice handwashing always	yes always	yes always	yes always	yes always	yes always	yes always	yes always	Put on nosemarks, wash hands everyday	yes always	yes always	yes always	yes always	yes always	yes always	yes always
nurses	25	female	professional diploma or degree	3	yes	yes always	yes always	yes always	yes always	yes always	yes always	yes always	yes always	yes always	yes always	yes always	yes always	yes always	yes always	yes always	yes always	yes always	yes always	Put on nosemasks always especially when attending to a client, wash hands always and maintain high p	yes sometimes	yes always	yes always	yes always	yes sometimes	yes always	yes sometimes	yes always	yes always	Put on nosemask,wear hand gloves, observe social distancing.	yes always	yes always	yes always	yes sometimes	yes always	yes always	yes always	Observe all covid-19 protocols	yes always	yes always	yes sometimes	no	yes sometimes	yes always	yes always
nurses	30	female	professional diploma or degree	10	yes	yes always	yes always	yes always	yes always	yes always	yes always	yes always	yes always	yes always	yes always	yes always	yes always	yes always	yes always	yes always	yes always	yes always	yes always	Regular hand washing	yes always	yes always	yes always	yes always	yes always	yes always	yes always	yes always	yes always	Sanitizing hands	yes always	yes always	yes always	yes always	yes always	yes always	yes always	Nose masking	yes sometimes	yes sometimes	yes always	yes always	yes sometimes	yes always	yes sometimes
nurses	36	female	professional diploma or degree	7	yes	yes always	yes always	yes always	yes always	yes always	yes always	yes always	yes always	yes always	yes always	yes always	yes always	yes always	yes always	yes always	yes always	yes always	yes always	Hand washing	yes always	yes always	yes always	yes always	yes always	yes always	yes always	yes always	yes always	Sanitizing hands	yes always	yes always	yes always	yes always	yes always	yes always	yes always	Regular handwashing	yes always	yes always	yes always	yes always	yes always	yes always	yes always
midwife	32	female	professional diploma or degree	6	yes	yes always	yes always	yes always	yes always	yes always	yes always	yes always	yes always	yes always	yes always	yes always	yes always	yes always	yes always	yes always	yes always	yes always	yes always	Regualar handwashing before and after each prodeure ,maintain social distance among patient, sterili	yes sometimes	yes sometimes	no	yes sometimes	yes always	yes sometimes	yes sometimes	yes always	yes always	Wearing of appropriate, social distancing , disinfection of surfaces that come into contact with pat	yes always	no	yes sometimes	yes always	yes sometimes	yes always	yes always	Disinfection of surfaces, waering of appropriate PPEs	yes sometimes	yes always	yes sometimes	yes always	yes sometimes	yes sometimes	yes sometimes
nurses	26	female	bachelor degree	1	yes	yes always	yes sometimes	yes always	yes always	yes always	yes sometimes	yes sometimes	yes sometimes	yes always	yes sometimes	yes always	yes sometimes	yes sometimes	yes sometimes	yes always	yes sometimes	yes always	yes sometimes	Wearing of nose masks	yes always	yes sometimes	yes always	yes sometimes	yes always	yes sometimes	yes always	yes sometimes	yes sometimes	Sanitizing hands	yes always	yes sometimes	yes always	yes sometimes	yes always	yes sometimes	yes always	Hand washing	yes always	yes sometimes	yes always	yes always	yes always	yes always	yes always
nurses	33	male	bachelor degree	8	yes	yes sometimes	yes always	yes always	yes always	yes always	yes sometimes	yes sometimes	yes sometimes	yes sometimes	yes sometimes	yes always	yes sometimes	yes sometimes	yes sometimes	yes sometimes	yes sometimes	yes always	yes sometimes	Wearing of nose masks	yes always	yes sometimes	yes sometimes	yes always	yes sometimes	yes always	yes sometimes	yes always	yes always	Nose masks wearing	yes sometimes	yes always	yes sometimes	yes always	yes sometimes	yes always	yes always		yes sometimes	yes always	yes always	no	yes sometimes	no	yes sometimes
nurses	30	female	professional diploma or degree	7	yes	yes always	yes sometimes	yes always	yes always	yes always	yes sometimes	yes always	yes sometimes	yes sometimes	no	yes always	yes sometimes	yes sometimes	yes sometimes	yes always	yes always	yes always	yes always	Wearing og nose masks,washing of hands with soap and under running water,wearing of protective cloth	yes sometimes	yes always	yes always	yes always	yes sometimes	yes sometimes	yes always	yes always	yes always	Wearing of nose masks	yes sometimes	yes always	yes always	yes always	yes always	yes always	yes always		yes always	yes always	yes always	yes always	yes always	yes always	yes always
nurses	33	male	bachelor degree	2	yes	yes sometimes	yes sometimes	yes always	yes always	yes always	yes sometimes	yes sometimes	yes sometimes	yes sometimes	yes sometimes	yes always	yes sometimes	yes sometimes	yes sometimes	yes sometimes	yes sometimes	yes sometimes	yes sometimes	Nose mask,sanitizer,running with soap	yes sometimes	yes sometimes	yes sometimes	yes always	yes sometimes	yes sometimes	yes sometimes	yes always	yes always	Sanitizing hands	yes sometimes	yes sometimes	yes sometimes	yes sometimes	yes sometimes	yes sometimes	yes always	Running water with soap	yes sometimes	yes sometimes	yes sometimes	no	yes sometimes	yes sometimes	no
nurses	23	female	professional diploma or degree	5	yes	yes always	yes sometimes	yes sometimes	yes always	yes always	yes sometimes	yes always	yes sometimes	yes sometimes	yes sometimes	yes always	yes sometimes	yes sometimes	yes sometimes	yes sometimes	yes always	yes sometimes	yes always	Regular handwashing,nose masks wearing	yes sometimes	yes always	yes always	yes always	yes sometimes	yes sometimes	yes always	yes always	yes always	Wearing of nose masks	yes sometimes	yes always	yes always	yes always	yes always	yes always	yes always	Hand washing	yes sometimes	yes always	yes always	no	yes always	yes always	no
nurses	32	female	professional diploma or degree	1	no	yes always	yes sometimes	yes sometimes	yes sometimes	yes always	yes sometimes	yes sometimes	yes sometimes	yes sometimes	yes sometimes	yes always	yes always	yes sometimes	yes always	yes sometimes	yes sometimes	yes sometimes	no		yes always	yes always	yes always	yes always	yes sometimes	yes always	yes sometimes	yes sometimes	yes always		yes sometimes	yes sometimes	yes sometimes	yes sometimes	yes sometimes	yes sometimes	yes always		yes sometimes	yes sometimes	yes sometimes	yes sometimes	yes sometimes	no	no
nurses	22	female	Post-secondary	1	yes	yes sometimes	yes sometimes	yes sometimes	yes sometimes	yes sometimes	yes sometimes	yes sometimes	yes sometimes	yes sometimes	yes sometimes	yes sometimes	yes sometimes	yes sometimes	yes sometimes	yes sometimes	yes sometimes	yes sometimes	yes sometimes		yes sometimes	yes sometimes	yes sometimes	yes sometimes	yes sometimes	yes sometimes	yes sometimes	yes sometimes	yes sometimes		yes sometimes	yes sometimes	yes sometimes	yes sometimes	yes sometimes	yes always	yes sometimes		yes sometimes	yes sometimes	yes sometimes	yes sometimes	yes sometimes	yes sometimes	yes sometimes
nurses	23	female	Post-secondary	1	no	yes sometimes	yes always	yes sometimes	yes sometimes	yes always	yes sometimes	yes always	yes sometimes	yes always	yes sometimes	yes sometimes	yes sometimes	yes sometimes	yes sometimes	yes sometimes	yes always	yes always	yes sometimes		yes sometimes	yes sometimes	yes sometimes	yes sometimes	yes sometimes	yes sometimes	yes sometimes	yes sometimes	yes sometimes		yes sometimes	yes sometimes	yes sometimes	yes sometimes	yes sometimes	yes sometimes	yes sometimes		yes sometimes	yes sometimes	yes sometimes	yes sometimes	yes sometimes	yes sometimes	yes sometimes
public health nurse	24	female	professional diploma or degree	0	yes	yes always	yes always	yes always	yes always	yes always	yes sometimes	yes sometimes	yes sometimes	yes sometimes	yes always	yes always	yes sometimes	yes sometimes	yes sometimes	yes sometimes	yes always	yes always	yes always		yes sometimes	yes always	yes sometimes	yes always	yes sometimes	yes sometimes	yes sometimes	yes always	yes always		yes always	yes always	yes always	yes always	yes sometimes	yes always	yes sometimes		yes always	yes always	yes always	no	yes sometimes	yes sometimes	yes always
nurses	34	male	professional diploma or degree	5	yes	yes always	yes always	yes always	yes always	yes always	yes always	yes always	yes always	yes always	yes always	yes always	yes always	yes always	yes always	yes always	yes always	yes always	yes always	wearing facemasks,keeping social distances,not touching my face	yes sometimes	yes sometimes	yes sometimes	yes always	yes sometimes	yes always	yes sometimes	yes always	yes sometimes		yes always	yes always	yes always	yes always	yes always	yes always	yes always		yes always	yes always	yes always	yes always	yes always	yes always	yes always
nurses	23	female	professional diploma or degree	2	yes	yes sometimes	yes sometimes	yes sometimes	yes always	yes sometimes	yes sometimes	yes sometimes	yes sometimes	yes sometimes	yes sometimes	yes sometimes	yes sometimes	yes sometimes	yes sometimes	yes sometimes	yes sometimes	yes sometimes	yes sometimes		yes always	yes sometimes	yes sometimes	yes always	yes sometimes	yes sometimes	yes sometimes	yes always	yes sometimes		yes sometimes	yes sometimes	yes sometimes	yes sometimes	yes sometimes	yes sometimes	yes sometimes	Hand washing	yes sometimes	yes sometimes	yes sometimes	no	yes sometimes	yes sometimes	yes sometimes
nurses	33	male	bachelor degree	8	yes	yes sometimes	yes sometimes	yes sometimes	yes always	yes always	yes sometimes	yes sometimes	yes sometimes	yes sometimes	yes sometimes	yes sometimes	yes sometimes	yes sometimes	yes sometimes	yes sometimes	yes sometimes	yes sometimes	yes sometimes	Regular handwashing,hand sanitizing , wearing of nose masks	yes always	yes sometimes	yes sometimes	yes always	yes sometimes	yes sometimes	yes sometimes	yes always	yes sometimes	Nose masks wearing,regular handwashing ,hand sanitizing	yes sometimes	yes sometimes	yes sometimes	yes sometimes	yes sometimes	yes sometimes	yes sometimes	Nose mask wearing	yes sometimes	yes sometimes	yes sometimes	no	yes sometimes	yes sometimes	yes sometimes
nurses	31	female	professional diploma or degree	6	no	yes sometimes	yes always	yes always	yes always	yes always	yes always	yes always	yes always	yes always	yes always	yes always	yes always	yes always	yes sometimes	yes sometimes	yes always	yes sometimes	no	Nose masks wearing,sanitizing hand, regular handwashing	yes sometimes	yes sometimes	no	yes sometimes	no	yes always	no	yes always	yes sometimes	Nose masks Wearing,sanitizing hands	no	yes sometimes	no	no	yes sometimes	yes always	yes always	Hand washing under running water	yes sometimes	yes always	no	no	yes sometimes	no	no
nurses	23	female	bachelor degree	1	yes	yes sometimes	yes sometimes	yes sometimes	yes sometimes	yes sometimes	yes sometimes	yes sometimes	yes sometimes	yes sometimes	yes sometimes	yes sometimes	yes sometimes	yes sometimes	yes sometimes	yes sometimes	yes sometimes	yes sometimes	yes sometimes	Nose masks wearing, hand sanitzing, regular handwashing	yes always	yes sometimes	yes sometimes	yes always	yes sometimes	yes sometimes	yes sometimes	yes always	yes sometimes	Nose masks wearing	yes sometimes	yes sometimes	yes sometimes	yes sometimes	yes sometimes	yes sometimes	yes sometimes	Handwashing	yes sometimes	yes sometimes	yes sometimes	no	yes sometimes	yes sometimes	yes sometimes
community health nurse	27	female	others	1	yes	yes always	yes always	yes always	yes always	yes always	yes always	yes sometimes	yes sometimes	yes sometimes	yes always	yes sometimes	yes sometimes	yes sometimes	yes always	yes always	yes always	yes always	yes always	Regular waering of face masks	yes always	yes always	yes sometimes	yes always	yes always	yes always	yes always	yes always	yes always	Avoiding hand shaking and ensuring social distancing	yes sometimes	yes sometimes	yes sometimes	yes always	yes always	yes always	yes always		yes always	yes sometimes	yes sometimes	yes always	no	yes sometimes	no
midwife	27	male	professional diploma or degree	10	no	yes sometimes	yes always	yes always	yes always	yes always	yes always	yes always	yes always	yes sometimes	yes always	yes always	yes always	yes sometimes	yes sometimes	yes always	yes always	yes always	yes sometimes	Proper waering of face masks or face shield	yes always	yes always	no	yes always	no	yes always	yes sometimes	yes sometimes	no	Avoid handshaking and social distancing	yes always	yes sometimes	yes sometimes	no	yes always	yes always	yes always		no	yes always	yes always	yes always	no	yes always	no
nurses	23	female	professional diploma or degree	3	yes	yes sometimes	yes sometimes	yes sometimes	yes always	yes always	yes sometimes	yes sometimes	yes sometimes	yes sometimes	yes sometimes	yes sometimes	yes sometimes	yes sometimes	yes sometimes	yes sometimes	yes sometimes	yes sometimes	yes sometimes	Nose masks waering, sanitizing hands,regular handwashing	yes always	yes sometimes	yes sometimes	yes always	yes sometimes	yes sometimes	yes sometimes	yes always	yes sometimes	Nose masks wearing	yes sometimes	yes sometimes	yes sometimes	yes sometimes	yes sometimes	yes sometimes	yes sometimes	Hand washing and nose masks	yes sometimes	yes sometimes	yes sometimes	no	yes sometimes	yes sometimes	yes sometimes
nurses	28	male	professional diploma or degree	4	no	yes always	yes always	yes always	yes always	yes always	yes always	yes always	yes always	yes always	yes always	yes always	yes always	yes always	yes always	yes always	yes always	yes always	yes always	Wearing of nosemasks,hand washing, personal hygiene	yes always	yes always	yes always	yes always	yes always	yes always	yes always	yes always	yes always	Put on nosemarks, observe all covid-19 protocols	yes always	yes always	yes always	yes sometimes	no	yes always	yes always		yes always	yes always	yes always	yes always	yes always	yes always	yes always
nurses	27	female	Post-secondary	0	no	yes always	yes always	yes always	yes sometimes	yes always	yes sometimes	yes always	yes sometimes	yes always	yes always	yes always	yes always	yes sometimes	yes sometimes	yes always	yes always	yes sometimes	yes sometimes		yes always	yes always	yes sometimes	yes always	yes sometimes	yes sometimes	yes sometimes	yes always	yes always		yes sometimes	yes always	yes always	yes sometimes	yes always	yes always	yes sometimes		yes always	yes always	yes always	no	yes sometimes	yes always	yes sometimes
nurses	21	male	professional diploma or degree	2	yes	yes sometimes	yes sometimes	yes sometimes	yes sometimes	yes sometimes	yes sometimes	yes sometimes	yes sometimes	yes sometimes	yes sometimes	yes sometimes	yes sometimes	yes sometimes	yes sometimes	yes sometimes	yes sometimes	yes sometimes	yes sometimes		yes sometimes	yes sometimes	yes sometimes	yes sometimes	yes sometimes	yes sometimes	yes sometimes	yes sometimes	yes sometimes		yes sometimes	yes sometimes	yes sometimes	yes sometimes	yes sometimes	yes sometimes	yes sometimes		yes sometimes	yes sometimes	yes sometimes	yes sometimes	yes sometimes	yes sometimes	yes sometimes
nurses	34	female	professional diploma or degree	3	yes	yes sometimes	yes sometimes	yes always	yes always	yes always	yes always	yes always	yes sometimes	yes sometimes	yes always	yes always	yes sometimes	yes sometimes	yes sometimes	yes always	yes always	yes always	yes always	Regular hand washing, wearing of face masks	yes always	yes always	no	yes always	yes always	yes sometimes	yes always	yes always	yes always	Practicing proper hand washing ,disinfecting surfaces and equipment,wearing of masks,maintain distan	no	yes always	yes sometimes	yes always	yes always	yes always	yes always	Disinfecting surfaces and instruments, wearing of face masks	yes always	yes always	yes always	no	no	yes always	yes sometimes
midwife	20	female	bachelor degree	1	no	yes sometimes	yes sometimes	yes sometimes	yes sometimes	yes sometimes	yes sometimes	yes sometimes	yes sometimes	yes sometimes	yes sometimes	yes sometimes	yes sometimes	yes sometimes	yes sometimes	yes sometimes	yes sometimes	yes sometimes	yes sometimes		yes sometimes	yes sometimes	yes sometimes	yes sometimes	yes sometimes	yes sometimes	yes sometimes	yes sometimes	yes sometimes		yes sometimes	yes sometimes	yes sometimes	yes sometimes	yes sometimes	yes sometimes	yes sometimes		yes sometimes	yes sometimes	yes sometimes	yes sometimes	yes sometimes	yes sometimes	yes sometimes
nurses	29	male	professional diploma or degree	4	yes	yes sometimes	yes sometimes	yes always	yes always	yes always	yes always	yes always	yes always	yes always	yes always	yes always	yes always	yes always	yes always	yes always	yes always	yes always	yes always	Frequent washing of the hands with soap under running water,Wearing of face masks, Observing 1-2 met	yes always	yes always	yes always	yes always	yes always	yes always	yes always	yes always	yes always	Wash hands before entering, always in masks when entering ,sanitizers hands before and after	yes always	yes always	yes always	yes always	yes always	yes always	yes always	Hands washing practices is encouraged, wearing of masks is ensured, hands sanitizers	yes always	yes always	yes always	yes always	yes always	yes always	yes always
nurses	24	female	professional diploma or degree	1	yes	yes sometimes	yes sometimes	yes always	yes always	yes always	yes always	yes always	yes sometimes	yes sometimes	yes always	yes always	yes sometimes	yes sometimes	yes sometimes	yes always	yes always	yes always	yes always	Regular hand washing ,wearing of face masks	yes always	yes always	no	yes always	yes always	yes sometimes	yes always	yes always	yes always	Maintaining social distances, wearing of masks,Disinfecting surfaces practising proper hand washing	no	yes always	yes sometimes	yes always	yes always	yes always	yes always	Waering of maks, Disinfecting surfaces and instruments	yes always	yes always	yes always	no	no	yes always	yes sometimes
hospital health information officer	30	male	professional diploma or degree	4	yes	yes always	yes always	yes always	yes always	yes always	yes always	yes always	yes always	yes always	yes always	yes always	yes sometimes	no	yes always	yes always	yes always	yes always	yes always		yes sometimes	yes always	no	yes always	no	yes always	yes always	yes always	yes sometimes		no	yes sometimes	yes sometimes	yes always	yes always	yes always	yes always		no	yes sometimes	yes sometimes	no	no	yes sometimes	yes sometimes
nurses	26	female	professional diploma or degree	1	no	yes sometimes	yes sometimes	yes always	yes always	yes always	no	yes sometimes	no	yes sometimes	yes always	yes sometimes	yes sometimes	no	yes sometimes	yes always	yes always	yes sometimes	yes sometimes	I always wash my hands under running water with soap,sanitize hands regularly,decontaminate computer	yes always	yes always	no	yes always	no	yes always	no	yes always	yes always	Clients are ensured they put on masks, maintain social distance ,enforced to wash their hands.	yes always	yes sometimes	yes sometimes	no	yes always	yes sometimes	yes always	Handwashing and hand sanitization, strict observation of social distancing ,wearing of face masks	yes sometimes	yes always	yes sometimes	no	yes always	no	no
nurses	27	male	professional diploma or degree	2	no	yes sometimes	yes sometimes	yes always	yes always	yes always	no	yes sometimes	no	yes sometimes	yes always	yes sometimes	yes sometimes	no	yes sometimes	yes always	yes always	yes sometimes	yes sometimes	I always wash my hands under running water with soap,sanitize my hands regularly, i disinfect comput	yes always	yes always	no	yes always	no	yes always	no	yes always	yes always	Clients are ensured they put on masks, maintain social distance ,enforced to wash their hands.	yes always	yes sometimes	yes sometimes	no	yes always	yes sometimes	yes always	Handwashing and hand sanitization, strict observation of social distancing ,wearing of face masks	yes sometimes	yes always	yes sometimes	no	yes always	no	no
midwife	30	female	professional diploma or degree	3	yes	yes sometimes	yes always	yes always	yes always	yes always	yes sometimes	yes sometimes	yes sometimes	yes sometimes	yes always	yes sometimes	yes always	no	yes sometimes	yes always	yes always	yes always	yes sometimes	Wearing of face masks/face shield	yes always	yes always	no	yes always	no	yes sometimes	yes sometimes	yes always	yes sometimes	Sanitizing of hands	yes always	no	no	yes sometimes	yes sometimes	yes sometimes	yes sometimes		no	yes sometimes	yes sometimes	no	yes sometimes	yes always	yes sometimes
nurses	33	male	bachelor degree	8	yes	yes always	yes always	yes always	yes always	yes sometimes	yes sometimes	yes sometimes	yes sometimes	yes sometimes	yes sometimes	yes sometimes	yes sometimes	yes sometimes	yes sometimes	yes sometimes	yes sometimes	yes sometimes	yes sometimes		yes sometimes	yes sometimes	yes sometimes	yes always	yes sometimes	yes sometimes	yes always	yes sometimes	yes sometimes		yes sometimes	yes sometimes	yes sometimes	yes sometimes	yes sometimes	yes sometimes	yes sometimes		yes sometimes	yes sometimes	yes sometimes	yes sometimes	yes sometimes	yes sometimes	yes sometimes
others	41	male	bachelor degree	6	yes	yes always	yes always	yes always	yes always	yes always	yes always	yes sometimes	yes sometimes	yes always	yes always	yes always	yes always	yes always	yes always	yes always	yes always	yes always	yes always	Hand sanitizing,regular handwashing and social distancing	yes always	yes always	yes always	yes always	yes always	yes always	yes always	yes always	yes always	Sanitization	yes always	yes always	yes always	yes always	yes always	yes always	yes always	Hand washing	yes always	yes always	yes always	yes sometimes	no	yes always	yes always
medical assistant	29	male	bachelor degree	2	yes	yes always	yes always	yes always	yes always	yes always	yes always	yes always	yes always	yes always	yes always	yes always	yes always	yes always	yes always	yes always	yes always	yes always	yes always	Practicing all the protocols	yes always	yes always	no	yes always	yes always	yes always	yes always	yes always	yes always	Observe all covid protocols	yes always	yes always	yes always	yes always	yes always	yes always	yes always	All covid protocols are observed	yes sometimes	yes always	yes always	no	no	yes always	yes sometimes
others	43	male	bachelor degree	7	no	yes always	yes always	yes sometimes	yes sometimes	yes sometimes	yes sometimes	yes sometimes	no	yes always	yes sometimes	yes sometimes	yes always	yes always	yes sometimes	yes always	yes always	yes always	yes always	Regular hand washing and sanitization	yes sometimes	yes always	no	yes always	yes sometimes	yes always	yes always	yes always	yes always	Observation of social distancing and wearing of masks is encoraged	yes always	yes always	yes always	yes sometimes	yes always	yes always	yes always	Hand sanitization and regular washing of hands	yes always	yes always	yes always	yes sometimes	no	yes sometimes	yes sometimes
Doctor	32	male	master degree	5	yes	yes always	yes always	yes always	yes always	yes always	yes always	yes always	yes always	yes always	yes always	yes always	yes always	yes always	yes always	yes always	yes always	yes always	yes always	Observing all the protocols	yes always	yes always	yes always	yes always	yes always	yes always	yes always	yes always	yes always	Observing all the covid-19 protocols	yes always	yes always	yes always	yes always	yes always	yes always	yes always	Observing all the protocols	yes always	yes always	yes always	yes always	yes always	yes always	yes always
pharmacist	32	male	bachelor degree	3	yes	yes always	yes always	yes always	yes always	yes always	yes always	yes always	yes always	yes always	yes always	yes always	yes always	yes sometimes	yes always	yes always	yes always	yes always	yes always	Use of hand sanitizer,wearing of nose masks,washing hands regularly	yes sometimes	yes always	yes sometimes	yes always	no	yes always	yes sometimes	yes always	yes sometimes	Sanitize hands	yes always	no	no	yes always	yes sometimes	yes always	yes always	Wahing hands	yes sometimes	yes sometimes	yes sometimes	yes sometimes	yes sometimes	yes sometimes	yes sometimes
medical assistant	33	male	bachelor degree	5	yes	yes always	yes always	yes always	yes always	yes always	yes always	yes always	yes always	yes always	yes always	yes always	yes always	yes always	yes always	yes always	yes always	yes always	yes always	Regular hand washing, wearing of face masks	yes sometimes	yes sometimes	yes always	yes sometimes	yes sometimes	yes always	yes always	yes always	yes always	Practicing proper hand washing ,disinfecting surfaces and equipment,wearing of masks,maintain distan	yes sometimes	yes always	yes always	yes always	yes always	yes always	yes always	Sanitize hands	yes always	yes always	yes always	yes always	yes sometimes	yes sometimes	yes always
biostatistician	27	male	bachelor degree	1	yes	yes sometimes	yes always	yes sometimes	yes always	yes always	yes sometimes	yes sometimes	no	no	yes sometimes	yes sometimes	yes sometimes	yes sometimes	yes sometimes	yes always	yes sometimes	yes always	no	Directly leveraging the influence of well-connected community memebers and peers (while avoiding fac	yes always	yes sometimes	no	yes always	yes always	no	no	no	no	By providing recommended preventing health produccts such as covid-19 test,masks and eventual vaccin	yes always	no	no	yes sometimes	yes sometimes	yes sometimes	yes always	Making sure the person filling the folders put on gloves and also sanitize his/her hand when he is d	yes sometimes	no	yes sometimes	no	no	no	yes sometimes
others	27	male	JSS/SHS	0	yes	yes always	yes sometimes	yes always	yes sometimes	yes always	yes always	yes sometimes	yes always	yes sometimes	yes sometimes	yes sometimes	yes always	yes sometimes	yes sometimes	yes always	yes always	yes sometimes	yes sometimes	By leveraging the influence of well-connected community memebers and peers (while avoiding face-to f	yes always	yes sometimes	yes sometimes	yes sometimes	yes sometimes	yes sometimes	yes always	yes sometimes	yes sometimes	Providing recommended preventing health produccts such as covid-19 test,masks and eventual vaccine	yes sometimes	yes sometimes	yes sometimes	yes sometimes	yes sometimes	yes sometimes	yes always	Making sure the person filling the folders put on gloves and also sanitize his/her hand when he is d	yes sometimes	yes always	yes sometimes	yes always	yes always	yes sometimes	yes sometimes
nurses	24	male	professional diploma or degree	2	no	yes always	yes always	yes always	yes always	yes always	yes always	yes always	yes always	yes always	yes always	yes always	yes always	yes always	yes always	yes always	yes always	yes always	yes always	Washing your hands with saop under running water. Using of alcohol base hand sanitizer. Wearing of n	yes always	yes always	yes always	yes always	yes always	yes always	yes always	yes always	yes always	Decontamination all instruments after using on patient, Avoiding personal contact between client	yes always	yes always	yes sometimes	yes sometimes	yes always	yes always	yes always	Washing of hands with soap under running water use of hand sanitizer	yes always	yes always	yes always	no	yes always	yes always	yes always
nurses	24	male	professional diploma or degree	2	yes	yes always	yes always	yes always	yes always	yes always	yes always	yes always	yes always	yes always	yes always	yes always	yes always	yes always	yes always	yes always	yes always	yes always	yes always	Washing your hands with saop under running water. Using of alcohol base hand sanitizer. Wearing of n	yes always	yes always	yes always	yes always	yes always	yes always	yes always	yes always	yes always	Decontamination all instruments after using on patient, Avoiding personal contact between client	yes always	yes always	yes always	yes always	yes always	yes always	yes always	Washing of hands with soap under running water use of hand sanitizer	yes always	yes always	yes always	yes always	yes always	yes always	yes always
nurses	26	male	professional diploma or degree	3	yes	yes always	yes always	yes always	yes always	yes always	yes always	yes always	yes always	yes always	yes always	yes always	yes always	yes always	yes always	yes always	yes always	yes always	yes always	Washing your hands with saop under running water. Using of alcohol base hand sanitizer. Wearing of n	yes always	yes always	yes always	yes always	yes always	yes always	yes always	yes always	yes always	Avoiding personal contact between client,Decontamination all instruments after using on patient, Avo	yes always	yes always	yes always	yes always	yes always	yes always	yes always	Washing of hands with soap under running water,using alcohol base hand sanitizer regularly	yes always	yes always	yes always	yes always	yes always	yes always	yes always
nurses	24	male	professional diploma or degree	0	no	yes always	yes always	yes always	yes always	yes always	yes always	yes always	yes always	yes always	yes always	yes always	yes always	yes always	yes always	yes always	yes always	yes always	yes always	Wearing of nose masks always,washing the hands with soap under running water.	yes always	yes always	yes always	yes always	yes always	yes always	yes always	yes always	yes always	Decontamination all instruments after using on patient, Avoiding personal contact between client	yes always	yes always	yes always	yes always	yes always	yes always	yes always	Washing of hands with soap under running water,Avoiding personal contact between client	yes always	yes always	yes always	yes always	yes always	yes always	yes always
nurses	25	male	professional diploma or degree	1	no	yes always	yes always	yes always	yes always	yes always	yes always	yes always	yes always	yes always	yes always	yes always	yes always	yes always	yes always	yes always	yes always	yes always	yes always	Wearing of nose masks always,washing the hands with soap under running water.	yes always	yes always	yes always	yes always	yes always	yes always	yes always	yes always	yes always	Decontamination all instruments after using on patient, Avoiding personal contact between client	yes always	yes always	yes always	yes always	yes always	yes always	yes always	Washing of hands with soap under running water,Avoiding personal contact between client	yes always	yes always	yes always	yes always	yes always	yes always	yes always
nurses	25	male	professional diploma or degree	1	yes	yes always	yes always	yes always	yes always	yes always	yes always	yes always	yes always	yes always	yes always	yes always	yes always	yes always	yes always	yes always	yes always	yes always	yes always	Always wear masks,washing the hands with soap under running water	yes always	yes always	yes always	yes always	yes always	yes always	yes always	yes always	yes always	Decontamination all instruments after using on patient, Avoiding personal contact between client	yes always	yes always	yes always	yes always	yes always	yes always	yes always	Washing of hands with soap under running water,keeping the area clean.	yes always	yes always	yes always	yes always	yes always	yes always	yes always
nurses	23	male	professional diploma or degree	2	no	yes always	yes always	yes always	yes always	yes always	yes always	yes always	yes always	yes always	yes always	yes always	yes always	yes always	yes always	yes always	yes always	yes always	yes always	Wearing of nose masks always,washing the hands with soap under running water.	yes always	yes always	yes always	yes always	yes always	yes always	yes always	yes always	yes always	Decontamination all instruments after using on patient, Avoiding personal contact between client	yes always	yes always	yes always	yes always	yes always	yes always	yes always	Washing of hands with soap under running water,keeping the area clean.	yes always	yes always	yes always	yes always	yes always	yes always	yes always
nurses	23	female	professional diploma or degree	0	yes	yes always	yes always	yes always	yes always	yes always	yes always	yes always	yes always	yes always	yes always	yes always	yes always	yes always	yes always	yes always	yes always	yes always	yes always	Washing the hands with saop under running water,wearing of nose masks	yes always	yes always	yes always	yes always	yes always	yes always	yes always	yes always	yes always	Decontamination all instruments after using on patient, Avoiding personal contact between client	yes always	yes always	yes always	yes always	yes always	yes always	yes always	Washing of hands with soap under running water,keeping the area clean.	yes always	yes always	yes always	yes always	yes always	yes always	yes always
nurses	27	male	professional diploma or degree	2	yes	yes always	yes always	yes always	yes always	yes always	yes always	yes always	yes always	yes always	yes always	yes always	yes always	yes always	yes always	yes always	yes always	yes always	yes always	Washing the hands with saop under running water,wearing of nose masks	yes always	yes always	yes always	yes always	yes always	yes always	yes always	yes always	yes always	Decontamination all instruments after using on patient, Avoiding personal contact between client	yes always	yes always	yes always	yes always	yes always	yes always	yes always	Washing of hands with soap under running water,keeping the area clean.	yes always	yes always	yes always	yes always	yes always	yes always	yes always
nurses	26	female	professional diploma or degree	3	yes	yes sometimes	yes sometimes	yes sometimes	yes sometimes	yes sometimes	yes sometimes	yes sometimes	yes sometimes	yes sometimes	yes sometimes	yes sometimes	yes sometimes	yes sometimes	yes sometimes	yes sometimes	yes sometimes	yes sometimes	yes sometimes		yes sometimes	yes sometimes	no	yes always	yes always	yes always	yes always	yes always	yes always		yes sometimes	yes sometimes	yes sometimes	yes sometimes	yes sometimes	yes sometimes	yes sometimes		yes always	yes sometimes	yes sometimes	yes sometimes	yes sometimes	yes sometimes	yes sometimes
nurses	27	female	bachelor degree	3	yes	yes sometimes	yes sometimes	yes sometimes	yes sometimes	yes sometimes	yes sometimes	yes sometimes	yes sometimes	yes sometimes	yes sometimes	yes sometimes	yes sometimes	yes sometimes	yes sometimes	yes sometimes	yes sometimes	yes sometimes	yes sometimes	Hand washing	yes sometimes	yes sometimes	no	yes sometimes	yes sometimes	yes sometimes	yes sometimes	yes sometimes	yes sometimes	Sanitizing hand	yes sometimes	yes sometimes	yes sometimes	yes sometimes	yes sometimes	yes sometimes	yes sometimes	Putting on facemasks	yes sometimes	yes sometimes	yes sometimes	yes sometimes	yes sometimes	yes sometimes	yes sometimes
public health nurse	29	female	professional diploma or degree	3	yes	yes always	yes always	yes always	yes always	yes always	yes always	yes always	yes always	yes always	yes always	yes always	yes always	yes always	yes always	yes always	yes always	yes always	yes always		yes sometimes	yes sometimes	yes sometimes	yes sometimes	yes sometimes	yes sometimes	yes sometimes	yes sometimes	yes sometimes		yes sometimes	yes sometimes	yes sometimes	yes sometimes	yes sometimes	yes sometimes	yes sometimes		yes sometimes	yes sometimes	yes sometimes	no	yes sometimes	yes sometimes	yes sometimes
nutrition officer	28	female	bachelor degree	2	yes	yes always	yes always	yes always	yes always	yes always	yes always	yes always	yes always	yes always	yes always	yes always	yes always	yes always	yes always	yes always	yes always	yes always	yes always	Wearing of hand gloves,sanitizing hand, wearing of nose masks	yes sometimes	yes always	yes sometimes	yes sometimes	no	yes always	yes always	yes always	yes always	Wearing of nose masks	yes always	yes sometimes	yes sometimes	no	yes sometimes	yes always	yes always	Sanitizing of hands	yes sometimes	yes sometimes	yes sometimes	yes sometimes	yes sometimes	yes sometimes	yes sometimes
nutrition officer	29	female	bachelor degree	2	yes	yes always	yes always	yes always	yes always	yes always	yes always	yes always	yes sometimes	yes always	yes always	yes always	yes always	yes always	yes always	yes always	yes always	yes always	yes always	Wearing of nose masks, using hand sanitizer,washing of hands	yes always	yes always	yes sometimes	yes always	yes sometimes	yes always	yes always	yes always	yes always	Nose maskking,sanitizing of hand	yes always	yes sometimes	yes sometimes	yes sometimes	yes always	yes always	yes always	Sanitizing hands	yes always	yes always	yes always	yes always	yes always	yes always	yes always
nurses	25	female	professional diploma or degree	3	yes	yes always	yes always	yes sometimes	yes sometimes	yes always	yes sometimes	yes always	yes sometimes	yes sometimes	yes sometimes	yes sometimes	yes sometimes	yes sometimes	yes sometimes	yes sometimes	yes sometimes	yes sometimes	yes sometimes		yes sometimes	yes sometimes	yes sometimes	yes sometimes	yes sometimes	yes sometimes	yes sometimes	yes sometimes	yes sometimes		yes always	yes always	yes always	yes always	yes always	yes always	yes always		yes always	yes always	yes always	yes always	yes always	yes always	yes always
public health nurse	28	male	bachelor degree	4	yes	yes always	yes always	yes always	yes always	yes always	yes always	yes always	yes always	yes always	yes always	yes always	yes always	yes always	yes always	yes always	yes always	yes always	yes always	Hand washing with running water	yes sometimes	yes sometimes	no	yes always	no	yes always	yes always	yes always	yes always	Hand sanitizing	yes always	yes always	no	yes sometimes	yes always	yes sometimes	yes sometimes	Hand sanitizing	yes always	yes always	yes always	yes always	yes always	yes always	yes always
nurses	28	female	professional diploma or degree	3	yes	yes always	yes sometimes	yes sometimes	yes always	yes always	yes always	yes always	yes sometimes	yes sometimes	yes sometimes	yes sometimes	yes sometimes	yes sometimes	yes sometimes	yes sometimes	yes sometimes	yes sometimes	yes sometimes	Nose masks wearing, hand sanitizing	yes sometimes	yes always	no	yes always	no	yes sometimes	yes sometimes	yes always	yes always	Sanitizing hands	yes always	no	no	yes sometimes	yes sometimes	yes always	yes sometimes	Hand washing	yes sometimes	yes always	yes always	no	yes sometimes	yes sometimes	yes sometimes
midwife	26	female	professional diploma or degree	2	yes	yes always	yes always	yes always	yes always	yes always	yes always	yes always	yes always	yes always	yes always	yes always	yes always	yes always	yes always	yes always	yes always	yes always	yes always		yes always	yes always	yes always	yes always	yes always	yes always	yes always	yes always	yes always		yes always	yes sometimes	yes sometimes	yes always	yes always	yes always	yes always		yes always	yes always	yes always	yes always	yes always	yes always	yes always
others	31	female	bachelor degree	4	no	yes sometimes	yes sometimes	yes always	yes sometimes	yes always	yes sometimes	yes sometimes	no	no	no	yes sometimes	yes sometimes	no	no	yes sometimes	yes sometimes	yes sometimes	yes sometimes	Putting on face masks	yes always	yes sometimes	yes sometimes	yes always	yes always	yes sometimes	yes sometimes	yes always	yes always	Hand wash	yes sometimes	yes always	yes always	yes sometimes	yes sometimes	yes sometimes	yes sometimes	Hand wash	yes sometimes	yes sometimes	yes sometimes	yes always	yes sometimes	yes sometimes	yes sometimes
others	29	female	professional diploma or degree	2	yes	yes sometimes	yes sometimes	yes sometimes	yes sometimes	yes sometimes	yes sometimes	yes sometimes	yes sometimes	yes sometimes	yes sometimes	yes sometimes	yes sometimes	yes sometimes	yes sometimes	yes sometimes	yes sometimes	yes sometimes	yes sometimes		yes sometimes	yes sometimes	yes sometimes	yes sometimes	yes sometimes	yes sometimes	yes sometimes	yes sometimes	yes sometimes		yes sometimes	yes sometimes	yes sometimes	yes sometimes	yes sometimes	yes sometimes	yes sometimes		yes sometimes	yes sometimes	yes sometimes	yes sometimes	yes sometimes	yes sometimes	yes sometimes
others	35	male	JSS/SHS	5	yes	yes always	yes always	yes always	yes always	yes sometimes	yes always	yes always	yes always	yes always	yes always	yes always	yes always	yes always	yes always	yes always	yes always	yes always	yes always		yes always	yes always	yes always	yes always	yes always	yes always	yes sometimes	yes always	yes always		yes always	yes always	yes always	yes always	yes always	yes always	yes always	Through my area, the people are very understandable to us during registration and are also good foll	yes sometimes	yes sometimes	yes sometimes	yes sometimes	yes sometimes	yes sometimes	yes sometimes
laboratory technologist or technician	36	male	professional diploma or degree	10	no	yes always	yes always	yes always	yes always	yes always	yes sometimes	yes sometimes	yes always	yes sometimes	yes sometimes	yes always	yes always	yes sometimes	yes always	yes always	yes always	yes always	yes always		yes always	yes always	yes always	yes always	yes sometimes	yes always	yes sometimes	yes always	yes always		yes always	yes sometimes	yes sometimes	yes sometimes	yes always	yes sometimes	yes always		yes sometimes	yes always	yes sometimes	yes sometimes	yes sometimes	yes sometimes	no
laboratory technologist or technician	40	male	professional diploma or degree	10	yes	yes always	yes always	yes always	yes always	yes always	yes always	yes always	yes always	yes always	yes always	yes always	yes sometimes	yes sometimes	yes always	yes always	yes always	yes always	yes always	Washing of hands with soap under running water,putting on nose masks,Sanitize our hands anytime we t	yes always	yes always	yes always	yes always	yes always	yes always	yes always	yes always	yes always		no	yes always	yes always	yes always	yes always	yes always	yes always	Washing of hands with soap under running water, putting of nose masks and other protective gears,cle	yes always	yes always	yes always	yes always	yes always	yes always	yes always
laboratory technologist or technician	28	male	professional diploma or degree	3	yes	yes always	yes always	yes always	yes always	yes always	yes always	yes always	yes always	yes always	yes always	yes always	yes sometimes	yes sometimes	yes always	yes always	yes always	yes always	yes always	Washing of hands	yes always	yes always	yes always	yes always	yes always	yes always	yes always	yes always	yes always	Sanitizing of hands, wearing of nose masks	yes always	yes always	yes always	yes always	yes always	yes always	yes always	Sanitize hands	yes always	yes always	yes always	yes always	yes always	yes always	yes always
laboratory technologist or technician	29	male	master degree	4	no	yes always	yes always	yes always	yes always	yes always	yes always	yes always	yes always	yes always	yes always	yes always	yes always	yes always	yes always	yes always	yes always	yes always	yes always	Regular washing of hands,wearing of nosemasks,sanitizing of hands	yes always	yes always	no	yes always	yes always	yes always	yes always	yes always	yes always	wearing of nose masks	yes always	yes always	no	yes always	yes always	yes always	yes always	Sanitizing hands and washing of hands	yes always	yes always	yes always	yes always	yes always	yes always	yes always
laboratory technologist or technician	31	male	bachelor degree	5	yes	yes always	yes always	yes always	yes always	yes always	yes always	yes always	yes always	yes always	yes always	yes always	yes always	yes always	yes always	yes always	yes always	yes always	yes always	Washing of hands, saitizing of hands, wearing of nosemasks	yes always	yes always	yes sometimes	yes always	yes always	yes always	yes sometimes	yes always	yes always	Wearing of nosemasks, sanitizing of hands	yes always	no	yes sometimes	yes always	yes always	yes always	yes always	Regular washing of hands under running water.	yes sometimes	yes always	yes always	no	yes sometimes	yes sometimes	yes sometimes
laboratory technologist or technician	22	male	bachelor degree	2	no	yes always	yes always	yes always	yes always	yes always	yes sometimes	yes sometimes	yes sometimes	yes always	yes sometimes	yes always	yes always	yes always	yes sometimes	yes always	yes always	yes always	yes sometimes	Just follow the protocols such as washing your hands by soap and water	yes always	yes always	yes sometimes	yes always	yes always	yes always	yes always	yes sometimes	yes sometimes	Sanitize your hands before handling equipment ,practising two distance away from the patient	yes sometimes	yes sometimes	yes always	yes sometimes	yes always	yes sometimes	yes always	By pasting No Entry without wearing nose masks	yes always	yes sometimes	yes always	yes always	yes always	yes sometimes	yes always
laboratory technologist or technician	42	male	bachelor degree	12	yes	yes always	yes always	yes always	yes always	yes always	yes sometimes	yes sometimes	yes sometimes	yes always	yes sometimes	yes sometimes	yes always	yes always	yes sometimes	yes sometimes	yes always	yes always	yes always	Placing of hand sanitizers at designated port, Hand washing techniques regularly, wearing appropriat	yes always	yes always	yes always	yes always	yes always	yes sometimes	yes sometimes	yes always	yes always		yes always	yes always	yes sometimes	yes always	yes always	yes sometimes	yes always		yes sometimes	yes sometimes	yes always	yes always	yes always	yes always	yes always
laboratory technologist or technician	30	male	bachelor degree	5	yes	yes always	yes always	yes always	yes always	yes always	yes always	yes always	yes always	yes always	yes always	yes sometimes	yes always	yes always	yes sometimes	yes sometimes	yes always	yes always	yes always	Washing of hands, nose masks wearing	yes always	yes always	yes always	yes always	yes always	yes always	yes always	yes always	yes always	Wearing of masks	yes always	yes always	yes always	yes always	yes always	yes always	yes always	Washing of hands	yes always	yes always	yes always	yes always	yes always	yes always	yes always
laboratory technologist or technician	29	male	bachelor degree	3	yes	yes always	yes sometimes	yes always	yes always	yes always	yes always	yes sometimes	yes sometimes	yes always	yes sometimes	yes sometimes	yes sometimes	yes always	yes always	yes always	yes sometimes	yes sometimes	yes always		yes always	yes always	yes always	yes sometimes	yes always	yes sometimes	yes sometimes	yes always	yes always		yes always	yes always	yes sometimes	yes sometimes	yes always	yes always	yes sometimes		yes always	yes always	yes sometimes	yes always	yes always	yes sometimes	yes always
Doctor	30	male	master degree	5	yes	yes always	yes always	yes always	yes always	yes always	yes always	yes always	yes always	yes always	yes always	yes always	yes always	yes always	yes always	yes always	yes always	yes always	yes always	Wearing of nosemasks,Sanitizing of hands	yes always	yes always	yes always	yes always	yes always	yes always	yes always	yes always	yes always	Nose masks wearig, Sanitizing of hands	yes always	yes always	yes always	yes always	yes sometimes	yes always	yes sometimes	Sanitizing hands	yes sometimes	yes sometimes	yes sometimes	yes sometimes	yes sometimes	yes sometimes	yes sometimes
midwife	25	female	professional diploma or degree	2	yes	yes always	yes always	yes always	yes always	yes always	yes always	yes always	yes always	yes always	yes always	yes always	yes always	yes always	yes always	yes always	yes always	yes always	yes always	Observing Covid Protocols	yes sometimes	yes sometimes	yes always	yes always	yes always	yes sometimes	yes always	yes always	yes always	Nose masks wearing	yes sometimes	yes sometimes	yes always	yes always	yes always	yes always	yes always	Regular handwashing	yes sometimes	yes sometimes	yes sometimes	yes always	yes always	yes sometimes	yes sometimes
nurses	28	male	professional diploma or degree	3	yes	yes always	yes sometimes	yes sometimes	yes always	yes sometimes	yes sometimes	yes always	yes always	yes always	yes always	yes always	yes always	yes always	yes always	yes always	yes always	yes always	yes always	Observing all protocols	yes always	yes always	yes always	yes always	yes always	yes always	yes always	yes always	yes always	Observing all protocols	yes sometimes	yes always	yes always	yes sometimes	yes sometimes	yes always	yes always	Protocols observed	yes sometimes	yes sometimes	yes sometimes	yes always	yes always	yes sometimes	yes sometimes
midwife	29	female	professional diploma or degree	3	yes	yes always	yes always	yes always	yes always	yes always	yes always	yes always	yes always	yes always	yes always	yes always	yes always	yes always	yes always	yes always	yes always	yes always	yes always	Nose masks wearing, washing of hands	yes sometimes	yes always	no	yes always	yes sometimes	yes sometimes	yes always	yes always	yes sometimes	Nose masks wearing, sanitizing of hands	yes always	yes sometimes	yes sometimes	yes sometimes	yes always	yes sometimes	yes sometimes	Nose masks wearing and sanitizing of hands	yes sometimes	yes sometimes	yes always	no	yes sometimes	yes always	yes always
others	31	male	bachelor degree	4	yes	yes always	yes always	yes always	yes always	yes always	yes always	yes always	yes always	yes always	yes always	yes always	yes always	yes always	yes always	yes always	yes always	yes always	yes always	Gloves waering,Nose masks wearing, Reqular handwashing, sanitizing hands	yes sometimes	yes always	yes sometimes	yes always	yes always	yes sometimes	yes always	yes always	yes always	Nose masks wearing, Sanitize hands	yes always	yes sometimes	yes sometimes	yes always	yes always	yes always	yes always	Nose masks wearing	yes sometimes	yes always	yes sometimes	no	yes sometimes	yes sometimes	yes sometimes
nurses	23	female	professional diploma or degree	1	yes	yes always	yes always	yes always	yes always	yes always	yes always	yes always	yes always	yes always	yes always	yes always	yes always	yes always	yes always	yes always	yes always	yes always	yes always	Nose masks wearing	yes sometimes	yes sometimes	yes sometimes	yes sometimes	yes always	yes always	yes always	yes always	yes always	Nose masking	yes sometimes	yes sometimes	yes sometimes	yes always	yes always	yes always	yes always	Hand Sanitizing	yes always	yes always	yes always	no	yes always	yes always	yes always
public health nurse	26	female	professional diploma or degree	3	yes	yes always	yes always	yes always	yes always	yes always	yes always	yes always	yes sometimes	yes always	yes always	yes sometimes	yes sometimes	yes always	yes always	yes always	yes always	yes sometimes	yes sometimes		yes always	yes always	yes always	yes always	yes always	yes always	yes always	yes always	yes always		yes always	yes always	no	yes sometimes	yes sometimes	yes sometimes	yes sometimes		yes sometimes	yes sometimes	yes sometimes	yes sometimes	yes sometimes	yes sometimes	yes sometimes
nurses	24	female	professional diploma or degree	2	yes	yes always	yes sometimes	yes sometimes	yes always	yes sometimes	yes sometimes	yes always	yes sometimes	yes sometimes	yes sometimes	yes always	yes always	yes always	yes sometimes	yes always	yes always	yes always	yes always	Hand washing	yes always	yes sometimes	yes sometimes	yes always	no	yes sometimes	yes sometimes	yes always	yes always	Nose masks wearing	yes sometimes	yes sometimes	yes sometimes	yes sometimes	yes sometimes	yes sometimes	yes sometimes	Washing of hands	yes always	yes always	yes always	yes always	yes always	yes always	yes always
Doctor	33	male	master degree	5	yes	yes always	yes always	yes always	yes always	yes always	yes always	yes always	yes always	yes always	yes always	yes always	yes always	yes always	yes always	yes always	yes always	yes always	yes always	Nose masks wearing, Regular handwashing, Sanitizing of hands, Social distance	yes always	yes always	yes always	yes always	yes always	yes always	yes always	yes always	yes always		yes always	no	no	yes always	yes sometimes	yes always	yes always		yes sometimes	yes always	yes always	no	yes always	yes always	yes always
Doctor	35	male	bachelor degree	4	yes	yes always	yes always	yes always	yes always	yes always	yes always	yes always	yes always	yes always	yes always	yes always	yes always	yes always	yes always	yes always	yes always	yes always	yes always		yes always	yes always	yes always	yes always	yes always	yes always	yes always	yes always	yes always		yes always	yes always	yes always	yes always	yes always	yes always	yes always		yes always	yes always	yes always	no	yes sometimes	yes sometimes	yes sometimes
medical assistant	26	female	bachelor degree	2	yes	yes always	yes always	yes always	yes always	yes always	yes always	yes always	yes always	yes always	yes always	yes always	yes always	yes always	yes always	yes always	yes always	yes always	yes always		yes always	yes always	yes always	yes always	yes always	yes always	yes always	yes always	yes always		yes always	no	yes sometimes	no	yes always	yes always	yes always		yes sometimes	yes always	yes always	no	yes always	yes always	yes sometimes
laboratory technologist or technician	25	male	professional diploma or degree	1	yes	yes always	yes always	yes always	yes always	yes always	yes always	yes always	yes always	yes always	yes always	yes always	yes always	yes always	yes always	yes always	yes always	yes always	yes always	Washing of hands, sanitizing of hands, face masks wearing	yes always	yes always	yes sometimes	yes always	no	yes always	yes always	yes always	yes always	Wearing of face masks, nose masks wearing	yes always	no	no	yes sometimes	yes sometimes	yes always	yes always	Hand Sanitizer	yes sometimes	yes always	yes sometimes	no	yes sometimes	yes sometimes	yes always
nutrition officer	32	female	bachelor degree	3	yes	yes always	yes always	yes always	yes always	yes always	yes always	yes always	yes always	yes always	yes always	yes always	yes always	yes always	yes always	yes always	yes always	yes always	yes always	Nose masks wearing, sanitizing hands	yes always	yes always	no	yes always	yes always	yes always	yes always	yes always	yes always	Nose masks wearing	yes always	yes always	yes sometimes	yes sometimes	yes always	yes always	yes always	Nose masks, washing of hands because of dust	yes always	yes always	yes always	yes always	yes always	yes always	yes always
pharmacist	30	female	professional diploma or degree	5	yes	yes always	yes always	yes always	yes always	yes always	yes always	yes always	yes always	yes always	yes always	yes always	yes always	yes always	yes always	yes always	yes always	yes always	yes always	Hand washing , Nose masks wearing, Social distancing	yes always	yes always	yes always	yes always	yes always	yes always	yes always	yes always	yes always	Nose masking ,sanitizing hands	yes always	yes always	no	yes sometimes	yes sometimes	yes always	yes sometimes	Hnad washing	yes always	yes always	yes always	no	yes sometimes	yes sometimes	yes sometimes
nurses	25	female	professional diploma or degree	3	yes	yes always	yes always	yes always	yes always	yes always	yes always	yes always	yes always	yes always	yes always	yes always	yes always	yes always	yes always	yes always	yes always	yes always	yes always	Observing all the protocols	yes sometimes	yes sometimes	yes sometimes	yes sometimes	yes sometimes	yes sometimes	yes sometimes	yes sometimes	yes sometimes	Nose masking	yes always	yes always	yes always	yes always	yes always	yes always	yes always	Hand Sanitizing	yes sometimes	yes sometimes	yes sometimes	yes sometimes	yes sometimes	yes sometimes	yes sometimes
midwife	28	female	professional diploma or degree	2	yes	yes sometimes	yes always	yes always	yes always	yes always	yes always	yes sometimes	yes sometimes	yes always	yes always	yes always	yes always	yes always	yes sometimes	yes sometimes	yes sometimes	yes always	yes always	Wearing of nose masks,Sanitizing of hands	yes always	yes always	yes sometimes	yes always	yes always	yes always	yes always	yes always	yes always	Nose masks	yes sometimes	yes always	yes always	yes sometimes	yes always	yes sometimes	yes sometimes	Nose masking	yes sometimes	yes sometimes	yes sometimes	yes sometimes	yes sometimes	yes sometimes	yes sometimes
pharmacist	32	female	professional diploma or degree	3	no	yes always	yes always	yes always	yes always	yes always	yes always	yes always	yes always	yes always	yes always	yes always	yes always	yes sometimes	yes sometimes	yes always	yes always	yes always	yes sometimes	Regular handwashing before and after each procedure,observing social distancing,Proper decontaminati	yes sometimes	yes sometimes	yes sometimes	yes sometimes	yes always	yes sometimes	yes sometimes	yes always	yes always	Observing of social distancing,regular handwashing,disinfection of surface that come into contact wi	yes sometimes	no	no	yes sometimes	yes always	yes sometimes	yes sometimes	Practice of social distancing,Wearing of appropriate PPE's in the filling area,Decontamination of su	yes sometimes	yes sometimes	no	yes sometimes	yes sometimes	yes always	no
nurses	27	female	professional diploma or degree	2	yes	yes always	yes always	yes always	yes always	yes always	yes always	yes always	yes sometimes	no	no	yes always	yes always	no	yes sometimes	yes always	yes always	yes always	yes sometimes	Observing social distancing,proper decontamination and sterilization of used instrument.	yes sometimes	yes always	yes always	yes always	no	yes sometimes	yes always	yes sometimes	yes always	Regular handwashing before and after each procedure,observing social distancing,Proper decontaminati	no	yes sometimes	no	yes always	yes sometimes	yes sometimes	no	Practice of social distancing,wearing of appropriate PPE's in the filling area.	no	yes sometimes	yes sometimes	no	no	yes sometimes	yes always
midwife	31	male	professional diploma or degree	3	yes	yes always	yes always	yes always	yes always	yes always	yes always	yes always	yes always	yes always	yes always	yes always	yes always	yes always	yes always	yes always	yes always	yes always	yes always	Wearing of nose masks, hand sanitising	yes always	yes always	yes always	yes always	yes always	yes always	yes always	yes always	yes always	Wearing of nose masks	yes always	yes always	yes always	yes always	yes always	yes always	yes always	Using hand sanitizer	yes always	yes always	yes always	yes always	yes always	yes always	yes always
pharmacist	40	female	bachelor degree	2	no	yes always	yes sometimes	yes always	yes always	yes always	yes always	yes sometimes	yes sometimes	no	yes sometimes	yes always	yes always	no	yes sometimes	yes always	yes always	yes always	yes sometimes	Washing of hands with soap under running water, wearing of nose mask of all public places, sneezing	yes sometimes	yes always	yes sometimes	yes always	no	yes always	yes sometimes	yes always	yes always	Cleaning of surfaces with disinfectants, Distancing between clients always done, Ensuring the wearin	yes always	no	yes sometimes	yes sometimes	yes always	yes always	yes always	Cleaning of surfaces with disinfectant,Distancing between clients always done, Ensuring the wearing	yes always	no	yes sometimes	yes sometimes	yes always	yes always	yes always
nurses	30	female	professional diploma or degree	3	yes	yes always	yes always	yes always	yes always	yes always	yes always	yes always	yes always	yes always	yes always	yes always	yes always	yes always	yes always	yes always	yes always	yes always	yes always	Regular hand washing	yes always	yes always	yes always	yes always	yes always	yes always	yes always	yes always	yes always	Sanitizing hands	yes always	yes always	yes always	yes always	yes always	yes always	yes always	Nose masking	yes sometimes	yes sometimes	yes always	yes always	yes sometimes	yes always	yes sometimes
others	30	female	bachelor degree	3	yes	yes always	yes sometimes	yes sometimes	yes always	yes always	yes sometimes	yes always	yes sometimes	yes sometimes	yes sometimes	yes always	yes sometimes	yes sometimes	yes sometimes	yes sometimes	yes always	yes sometimes	yes always	Regular handwashing,nose masks wearing	yes sometimes	yes always	yes always	yes always	yes sometimes	yes sometimes	yes always	yes always	yes always	Wearing of nose masks	yes sometimes	yes always	yes always	yes always	yes always	yes always	yes always	Hand washing	yes sometimes	yes always	yes always	no	yes always	yes always	no
nurses	25	female	professional diploma or degree	2	yes	yes sometimes	yes sometimes	yes sometimes	yes always	yes sometimes	yes sometimes	yes sometimes	yes sometimes	yes sometimes	yes sometimes	yes sometimes	yes sometimes	yes sometimes	yes sometimes	yes sometimes	yes sometimes	yes sometimes	yes sometimes		yes always	yes sometimes	yes sometimes	yes always	yes sometimes	yes sometimes	yes sometimes	yes always	yes sometimes		yes sometimes	yes sometimes	yes sometimes	yes sometimes	yes sometimes	yes sometimes	yes sometimes	Hand washing	yes sometimes	yes sometimes	yes sometimes	no	yes sometimes	yes sometimes	yes sometimes
community health nurse	27	female	professional diploma or degree	1	yes	yes always	yes always	yes always	yes always	yes always	yes always	yes sometimes	yes sometimes	yes sometimes	yes always	yes sometimes	yes sometimes	yes sometimes	yes always	yes always	yes always	yes always	yes always	Regular waering of face masks	yes always	yes always	yes sometimes	yes always	yes always	yes always	yes always	yes always	yes always	Avoiding hand shaking and ensuring social distancing	yes sometimes	yes sometimes	yes sometimes	yes always	yes always	yes always	yes always		yes always	yes sometimes	yes sometimes	yes always	no	yes sometimes	no
nurses	34	female	professional diploma or degree	3	yes	yes sometimes	yes sometimes	yes always	yes always	yes always	yes always	yes always	yes sometimes	yes sometimes	yes always	yes always	yes sometimes	yes sometimes	yes sometimes	yes always	yes always	yes always	yes always	Regular hand washing, wearing of face masks	yes always	yes always	no	yes always	yes always	yes sometimes	yes always	yes always	yes always	Practicing proper hand washing ,disinfecting surfaces and equipment,wearing of masks,maintain distan	no	yes always	yes sometimes	yes always	yes always	yes always	yes always	Disinfecting surfaces and instruments, wearing of face masks	yes always	yes always	yes always	no	no	yes always	yes sometimes
nurses	27	male	professional diploma or degree	2	no	yes sometimes	yes sometimes	yes always	yes always	yes always	no	yes sometimes	no	yes sometimes	yes always	yes sometimes	yes sometimes	no	yes sometimes	yes always	yes always	yes sometimes	yes sometimes	I always wash my hands under running water with soap,sanitize my hands regularly, i disinfect comput	yes always	yes always	no	yes always	no	yes always	no	yes always	yes always	Clients are ensured they put on masks, maintain social distance ,enforced to wash their hands.	yes always	yes sometimes	yes sometimes	no	yes always	yes sometimes	yes always	Handwashing and hand sanitization, strict observation of social distancing ,wearing of face masks	yes sometimes	yes always	yes sometimes	no	yes always	no	no
medical assistant	33	female	bachelor degree	5	yes	yes always	yes always	yes always	yes always	yes always	yes always	yes always	yes always	yes always	yes always	yes always	yes always	yes always	yes always	yes always	yes always	yes always	yes always	Regular hand washing, wearing of face masks	yes sometimes	yes sometimes	yes always	yes sometimes	yes sometimes	yes always	yes always	yes always	yes always	Practicing proper hand washing ,disinfecting surfaces and equipment,wearing of masks,maintain distan	yes sometimes	yes always	yes always	yes always	yes always	yes always	yes always	Sanitize hands	yes always	yes always	yes always	yes always	yes sometimes	yes sometimes	yes always
others	27	male	JSS/SHS	3	yes	yes always	yes sometimes	yes always	yes sometimes	yes always	yes always	yes sometimes	yes always	yes sometimes	yes sometimes	yes sometimes	yes always	yes sometimes	yes sometimes	yes always	yes always	yes sometimes	yes sometimes	By leveraging the influence of well-connected community memebers and peers (while avoiding face-to f	yes always	yes sometimes	yes sometimes	yes sometimes	yes sometimes	yes sometimes	yes always	yes sometimes	yes sometimes	Providing recommended preventing health produccts such as covid-19 test,masks and eventual vaccine	yes sometimes	yes sometimes	yes sometimes	yes sometimes	yes sometimes	yes sometimes	yes always	Making sure the person filling the folders put on gloves and also sanitize his/her hand when he is d	yes sometimes	yes always	yes sometimes	yes always	yes always	yes sometimes	yes sometimes
nurses	24	male	professional diploma or degree	1	yes	yes always	yes always	yes always	yes always	yes always	yes always	yes always	yes always	yes always	yes always	yes always	yes always	yes always	yes always	yes always	yes always	yes always	yes always	Washing your hands with saop under running water. Using of alcohol base hand sanitizer. Wearing of n	yes always	yes always	yes always	yes always	yes always	yes always	yes always	yes always	yes always	Avoiding personal contact between client,Decontamination all instruments after using on patient, Avo	yes always	yes always	yes always	yes always	yes always	yes always	yes always	Washing of hands with soap under running water,using alcohol base hand sanitizer regularly	yes always	yes always	yes always	yes always	yes always	yes always	yes always
nurses	26	female	professional diploma or degree	3	yes	yes sometimes	yes sometimes	yes sometimes	yes sometimes	yes sometimes	yes sometimes	yes sometimes	yes sometimes	yes sometimes	yes sometimes	yes sometimes	yes sometimes	yes sometimes	yes sometimes	yes sometimes	yes sometimes	yes sometimes	yes sometimes		yes sometimes	yes sometimes	no	yes always	yes always	yes always	yes always	yes always	yes always		yes sometimes	yes sometimes	yes sometimes	yes sometimes	yes sometimes	yes sometimes	yes sometimes		yes always	yes sometimes	yes sometimes	yes sometimes	yes sometimes	yes sometimes	yes sometimes
others	35	male	JSS/SHS	5	yes	yes always	yes always	yes always	yes always	yes sometimes	yes always	yes always	yes always	yes always	yes always	yes always	yes always	yes always	yes always	yes always	yes always	yes always	yes always		yes always	yes always	yes always	yes always	yes always	yes always	yes sometimes	yes always	yes always		yes always	yes always	yes always	yes always	yes always	yes always	yes always	Through my area, the people are very understandable to us during registration and are also good foll	yes sometimes	yes sometimes	yes sometimes	yes sometimes	yes sometimes	yes sometimes	yes sometimes
laboratory technologist or technician	31	male	professional diploma or degree	7	yes	yes always	yes always	yes always	yes always	yes always	yes always	yes always	yes always	yes always	yes always	yes sometimes	yes always	yes always	yes sometimes	yes sometimes	yes always	yes always	yes always	Placing of hand sanitizers at designated port, Hand washing techniques regularly, wearing appropriat	yes always	yes always	yes always	yes always	yes always	yes sometimes	yes sometimes	yes always	yes always		yes always	yes always	yes sometimes	yes always	yes always	yes sometimes	yes sometimes		yes sometimes	yes sometimes	yes always	yes always	yes always	yes always	yes always
midwife	25	female	professional diploma or degree	2	yes	yes always	yes always	yes always	yes always	yes always	yes always	yes always	yes always	yes always	yes always	yes always	yes always	yes always	yes always	yes always	yes always	yes always	yes always	Observing Covid Protocols	yes sometimes	yes sometimes	yes always	yes always	yes always	yes sometimes	yes sometimes	yes always	yes always	Nose masks waering	yes sometimes	yes sometimes	yes always	yes always	yes always	yes always	yes always	Regular handwashing	yes sometimes	yes sometimes	yes always	yes always	yes always	yes sometimes	yes sometimes
others	33	male	bachelor degree	4	yes	yes always	yes always	yes always	yes always	yes always	yes always	yes always	yes always	yes always	yes always	yes always	yes always	yes always	yes always	yes always	yes always	yes always	yes always	Gloves waering,Nose masks wearing, Reqular handwashing, sanitizing hands	yes sometimes	yes always	yes sometimes	yes always	yes always	yes sometimes	yes always	yes always	yes always	Nose mask, Sanitize hands	yes always	yes sometimes	yes sometimes	yes always	yes always	yes always	yes always	Nose masks wearing	yes sometimes	yes always	yes sometimes	no	yes sometimes	yes sometimes	yes sometimes
nutrition officer	32	female	bachelor degree	2	yes	yes always	yes always	yes always	yes always	yes always	yes always	yes always	yes always	yes always	yes always	yes always	yes always	yes always	yes always	yes always	yes always	yes always	yes always	Nose masks wearing, sanitizing hands	yes always	yes always	no	yes always	yes always	yes always	yes always	yes always	yes always	Nose masks wearing	yes always	yes always	yes sometimes	yes sometimes	yes always	yes always	yes always	Nose masks, washing of hands because of dust	yes always	yes always	yes always	yes always	yes always	yes always	yes always
nurses	36	female	bachelor degree	3	yes	yes always	yes always	yes always	yes always	yes always	yes always	yes always	no	no	yes sometimes	yes always	yes always	no	yes sometimes	yes always	yes always	yes always	yes always	REGULAR HANDWASHING AND SOCIAL DISTANCING	yes sometimes	yes always	yes sometimes	yes always	yes sometimes	yes always	yes sometimes	yes always	yes sometimes	WEARING OF NOSE MASK	yes always	yes sometimes	yes sometimes	yes always	yes always	yes always	yes always	WEARING OF NOSE MASK	yes sometimes	yes sometimes	yes sometimes	yes sometimes	yes sometimes	yes sometimes	no
nurses	32	female	bachelor degree	2	yes	yes always	yes always	yes always	yes always	yes always	yes always	yes always	no	no	yes always	yes always	yes sometimes	no	yes sometimes	yes sometimes	yes always	yes sometimes	yes sometimes	WASHING OF HANDS UNDER RUNNING WATER WITH SOAP VERY OFTEN	yes sometimes	yes always	yes always	yes always	yes always	yes always	yes always	yes always	yes always	WEARING OF NOSE MASK	yes always	yes always	yes always	yes always	yes always	yes always	yes always	WASHING OF HANDS AFTER ENTERING THE FILING AREA	yes sometimes	yes sometimes	yes sometimes	yes sometimes	yes sometimes	yes sometimes	yes sometimes
medical assistant	38	female	bachelor degree	1	yes	yes always	yes always	yes always	yes always	yes always	yes always	yes always	no	no	yes sometimes	yes sometimes	yes sometimes	no	yes sometimes	yes sometimes	yes always	yes always	yes always	OBSERVING SOCIAL DISTANCING AND THOROUGH WASHING OF HANDS WITH SOAP AND WATER	yes always	yes always	yes always	yes always	yes sometimes	yes sometimes	yes always	yes always	yes always	SANITIZING OF HANDS BEFORE AND AFTER REGISTRATION OF CLIENTS AND WEARING OF NOSE MASK.	no	yes sometimes	yes sometimes	yes sometimes	yes always	yes always	yes always	WEARING OF NOSE MASK AND SANITIZING OF HANDS	yes sometimes	yes always	yes sometimes	yes sometimes	yes sometimes	yes sometimes	yes sometimes
nurses	28	male	bachelor degree	2	yes	yes always	yes always	yes always	yes always	yes always	yes sometimes	yes sometimes	yes always	no	yes always	yes always	yes always	no	yes sometimes	yes sometimes	yes sometimes	yes sometimes	yes sometimes	WASHING OF HANDS AND WEARING OF NOSE MASK	yes sometimes	yes sometimes	yes sometimes	yes always	no	yes always	yes sometimes	yes sometimes	no	WEARING OF NOSE MASK	yes always	yes always	yes always	yes sometimes	yes always	yes sometimes	yes sometimes	PUTTING ON OF FACE OR NOSE MASK	no	yes always	yes sometimes	no	yes sometimes	yes sometimes	yes sometimes
laboratory technologist or technician	29	male	bachelor degree	3	yes	yes always	yes always	yes sometimes	yes sometimes	yes always	yes sometimes	yes always	yes sometimes	no	yes always	yes sometimes	yes always	no	no	yes sometimes	yes sometimes	yes sometimes	yes sometimes	WASHING OF HANDS AND WEARING OF NOSE MASK	yes sometimes	yes sometimes	yes sometimes	yes sometimes	yes sometimes	yes sometimes	yes sometimes	yes sometimes	no	REGULAR SANITIZING OF HANDS	yes sometimes	yes sometimes	yes sometimes	yes sometimes	yes sometimes	yes sometimes	yes sometimes	WEARING OF HAND GLOVES	yes sometimes	yes sometimes	yes sometimes	yes sometimes	yes sometimes	yes sometimes	yes sometimes
nurses	32	female	bachelor degree	3	yes	yes always	yes sometimes	yes sometimes	yes sometimes	yes sometimes	yes sometimes	yes sometimes	yes sometimes	yes sometimes	yes sometimes	yes sometimes	yes sometimes	yes sometimes	yes sometimes	yes sometimes	yes sometimes	no	no	SOCIAL DISTANCING AND WEARING OF NOSE MASK	no	yes always	yes sometimes	yes always	no	yes sometimes	yes sometimes	yes sometimes	yes sometimes	WASHING OF HANDS AND WEARING OF NOSE MASK	yes always	yes sometimes	yes always	yes always	yes always	yes always	yes always	WEARING OF NOSE MASK	yes sometimes	yes sometimes	yes sometimes	no	yes sometimes	yes sometimes	no
nurses	25	male	bachelor degree	2	yes	yes always	yes always	yes always	yes always	yes always	yes always	yes always	yes sometimes	yes sometimes	yes sometimes	yes sometimes	yes sometimes	yes sometimes	yes sometimes	yes sometimes	yes sometimes	yes sometimes	yes sometimes	SANITIZING OF HANDS AND WASHING OF HANDS	yes sometimes	yes sometimes	yes sometimes	yes sometimes	yes sometimes	yes sometimes	yes sometimes	yes sometimes	yes sometimes	WEARING OF NOSE MASK	yes always	yes sometimes	yes sometimes	yes sometimes	yes sometimes	yes sometimes	yes sometimes	SANITIZING OF HANDS	yes sometimes	yes sometimes	yes sometimes	yes sometimes	no	yes sometimes	yes sometimes
pharmacist	40	male	bachelor degree	4	yes	yes always	yes always	yes always	yes always	yes always	yes always	yes always	yes sometimes	yes sometimes	yes sometimes	yes sometimes	yes sometimes	yes sometimes	yes sometimes	yes sometimes	yes sometimes	yes sometimes	yes sometimes	SOCIAL DISTANCING	yes always	yes always	yes always	yes always	no	yes always	yes sometimes	yes sometimes	no	WEARING OF NOSE MASK	yes always	yes always	no	yes sometimes	yes sometimes	yes sometimes	yes sometimes	SANITIZING OF HANDS	yes sometimes	yes sometimes	yes sometimes	yes sometimes	no	yes sometimes	yes sometimes
nurses	38	female	bachelor degree	2	yes	yes always	yes sometimes	yes always	yes always	yes always	yes always	yes always	yes sometimes	yes sometimes	yes sometimes	yes sometimes	yes sometimes	yes sometimes	yes sometimes	yes sometimes	yes sometimes	yes sometimes	yes sometimes	REGULAR SANITIZING OF HANDS AND WASHING OF HANDS AND WEARING OF NOSE MASK	yes sometimes	yes sometimes	yes sometimes	yes sometimes	no	yes sometimes	yes sometimes	no	no	WEARING OF NOSE MASK AND SANITIZING OF HANDS	yes always	yes sometimes	no	yes sometimes	yes sometimes	yes sometimes	yes sometimes	WEARING OF NOSE MASK	yes sometimes	yes sometimes	yes sometimes	no	yes sometimes	no	no
pharmacist	32	male	bachelor degree	3	yes	yes always	yes always	yes sometimes	yes sometimes	yes sometimes	yes sometimes	yes sometimes	yes sometimes	yes sometimes	yes sometimes	yes sometimes	yes always	no	no	yes sometimes	yes sometimes	no	no	WEARING OF NOSE MASK	yes sometimes	yes sometimes	yes sometimes	yes sometimes	no	yes always	yes sometimes	yes sometimes	no	MAINTAINING SOCIAL DISTANCE	yes sometimes	yes sometimes	no	yes sometimes	yes sometimes	yes sometimes	yes sometimes	WASHING OF HANDS BEOFRE AND AFTER ENTERING THE FILING AREA	yes sometimes	no	yes sometimes	no	no	yes sometimes	no
midwife	42	female	bachelor degree	4	yes	yes always	yes always	yes always	yes always	yes always	yes always	yes always	yes sometimes	yes sometimes	no	yes sometimes	no	yes sometimes	yes sometimes	yes sometimes	yes sometimes	yes sometimes	yes sometimes	WEARING OF NOSE MASK AND REGULAR WASHING OF HANDS	yes always	yes always	yes always	yes always	yes always	yes always	yes always	yes always	yes always	REGULAR WASHING OF HANDS	yes always	yes sometimes	no	yes sometimes	yes sometimes	yes sometimes	yes sometimes	WEARING OF GLOVES AND NOSE MASK WHEN ENTERING THE FILING AREA	no	yes sometimes	yes sometimes	no	yes sometimes	yes sometimes	no
hospital health information officer	30	male	bachelor degree	2	yes	yes always	yes always	yes always	yes always	yes always	yes always	yes always	yes sometimes	yes sometimes	yes sometimes	yes always	yes always	no	no	yes sometimes	yes sometimes	yes sometimes	yes sometimes	SOCIAL DISTANCING	yes sometimes	yes sometimes	yes sometimes	yes sometimes	no	yes always	yes sometimes	no	no	WEARING OF NOSE MASK AND SANITIZING OF HANDS	yes always	yes sometimes	no	yes sometimes	yes sometimes	yes sometimes	yes sometimes	SOCIAL DISTANCING, WASHING OF HANDS AND SANITIZING OF HANDS	yes sometimes	yes sometimes	yes sometimes	no	no	yes sometimes	yes sometimes
public health nurse	29	female	bachelor degree	1	yes	yes always	yes always	yes always	yes always	yes always	yes always	yes always	yes sometimes	no	yes always	yes always	yes sometimes	no	yes sometimes	yes always	yes always	yes always	yes always	OBSERVING SOCIAL DISTANCING, WASHING OF HANDS	yes sometimes	yes always	yes sometimes	yes always	no	yes always	yes always	yes always	yes always	SANITIZING OF HANDS	no	yes sometimes	yes sometimes	yes sometimes	yes always	yes sometimes	yes sometimes	SANITIZING OF HANDS, WEARING OF FACE MASK	no	yes sometimes	yes sometimes	no	yes sometimes	yes sometimes	yes sometimes
laboratory technologist or technician	32	male	Post-secondary	1	yes	yes always	yes always	yes always	yes always	yes always	yes always	yes always	no	no	yes always	yes always	yes always	no	yes sometimes	yes sometimes	yes sometimes	yes always	yes sometimes	WASHING OF HANDS, SANITIZING OF HANDS REGULARLY	yes sometimes	yes sometimes	yes sometimes	yes sometimes	yes sometimes	yes sometimes	yes sometimes	yes always	no	WEARING OF NOSE MASK REGULARLY	yes sometimes	yes sometimes	no	yes sometimes	yes sometimes	yes sometimes	yes always	PUTTING ON NOSE MASK	no	yes sometimes	yes sometimes	no	no	yes sometimes	no
nurses	29	female	bachelor degree	1	yes	yes always	yes always	yes always	yes always	yes always	yes always	yes always	yes sometimes	no	yes always	yes always	yes always	yes sometimes	yes sometimes	yes always	yes always	yes always	yes always	SOCIAL DISTANCING	yes sometimes	yes always	yes sometimes	yes always	no	yes always	yes always	yes always	yes always	REGULAR SANITIZING OF HANDS BEFORE AND AFTER REGISTRATION	no	yes sometimes	yes sometimes	yes sometimes	yes sometimes	yes always	yes always	WASHING OF HANDS	no	yes sometimes	yes sometimes	yes sometimes	yes sometimes	yes sometimes	yes sometimes
medical assistant	30	female	bachelor degree	2	yes	yes always	yes always	yes always	yes always	yes always	yes always	yes always	yes sometimes	yes sometimes	yes always	yes always	yes always	yes sometimes	yes sometimes	yes sometimes	yes always	yes always	yes sometimes	WASHING OF HANDS, SOCIAL DISTANCING, WEARING OF NOSE MASK	yes always	yes always	yes always	yes always	yes sometimes	yes always	yes always	yes always	yes always	WEARING OF NOSE MASK, SANITIZING OF HANDS	yes sometimes	yes always	yes always	yes always	yes always	yes always	yes always	WEARING OF NOSE MASK, SANITIZING HANDS	yes sometimes	yes always	yes always	yes sometimes	no	yes sometimes	yes sometimes
midwife	40	female	bachelor degree	4	yes	yes always	yes always	yes always	yes always	yes always	yes always	yes always	yes sometimes	yes sometimes	yes always	yes sometimes	yes sometimes	no	yes sometimes	yes sometimes	yes always	yes always	yes sometimes	SANITIZING OF HANDS	yes always	yes always	yes always	yes always	yes sometimes	yes always	yes always	yes always	yes always	WEARING OF NOSE MASK, WASHING OF HANDS	yes sometimes	yes always	yes always	yes always	yes always	yes always	yes always	WEARING NOSE MASK	yes sometimes	yes sometimes	yes sometimes	yes sometimes	yes sometimes	yes sometimes	no
nurses	28	male	bachelor degree	3	yes	yes always	yes always	yes always	yes always	yes always	yes always	yes always	yes always	yes sometimes	yes always	yes always	yes always	yes sometimes	yes sometimes	yes always	yes always	yes always	yes always	WASHING OF HANDS, SOCIAL DISATNCING	yes sometimes	yes always	no	yes always	yes always	yes always	yes always	yes always	yes always	SANITIZE HANDS REGULARLY	yes sometimes	yes always	yes always	yes always	yes always	yes always	yes always	WEARING OF FACE MASK, WASHING OF HANDS	no	yes always	yes sometimes	no	no	yes sometimes	no
[truncated: 570 more rows]
[truncated: 11 more columns]
